# Supplementary material for: CsRAB, a R2R3-MYB transcription factor from purple tea (Camellia sinensis), positively regulates anthocyanin biosynthesis
Source: Front Plant Sci. 2024 Dec 6;15:1514631. doi: 10.3389/fpls.2024.1514631 (PMC11658990; doi:10.3389/fpls.2024.1514631)
Supplement: Supplementary file 2 [file Table1.xlsx]

## Sheet: Sheet1
Table S1. Primers used in this study.
Experiments	Primer names	Primer sequences (5'-3')
3’RACE	APT	CTGATCTAGAGGTACCGGATCCTTTTTTTTTTTTTTT
	AP	CTGATCTAGAGGTACCGGATCC
	3’ GSP1	CCAAGTATATTCAGCTTCATGGTG
	3’ GSP2	CTACTAAGATGTGGAAAGAGTTGC
5’RACE	5’GSP1	GATGTTCCCTCTCTTGATATCAGGTC
	5’GSP2	CATCCATCTTAGCCTGCAACTCTTTC
Full-length cDNA amplification	CDF	ACATGGGGGTGCTCCCCTAAG
	CDR	CTATACAATAACCGTGTATTCCACGTATTAC
Genomic DNA amplification	GDF	GACAAAGACGGAGAAATTAGAAAG
	GDR	TCATATCAGCAAAGATTCAGCAAAG
Real time-PCR	CsRABF	CCAAGTATATTCAGCTTCATGG
	CsRABR	CTCTCTTGATATCAGGTCTTAG
	CsCHSF	GCGAGCATAAGGTGGAGTTG
	CsCHSR	CAACCACAACCATGTCCTGC
	CsC4HF	GTTGCAGCTGATGATGTAC
	CsC4HR	CGTAGTTATACTCAAAGCTCTG
	CsDFRF	GAAGAAGATGACTGGCTGG
	CsDFRR	CAGTGATTAGGCTTGGTGG
	CsF3HF	GACCTACTTCTCATACCCG
	CsF3HR	CTGGTCCATATCAACACAGG
	CsANSF	GATAGCGGACGACGTGAG
	CsANSR	CTCCCATACCCTTGAAGATTC
	AtPALF	TGAAAGCAAGCCTGAAACG
	AtPALR	CTGCACTTGACACTCTCTTCATG
	AtCHSF	GAACACATGACCGACCTCAAG
	AtCHSR	CTGCCGCTTCTTTGCCTAG
	AtCHIF	GTGACGGAGAATTGTGTGGC
	AtCHIR	ACGCAACCGTAAGAGAGCC
	AtDFRF	CGACAGTGAATGGAATGTTGG
	AtDFRR	ACGCTGCTTTCTCCGCTAAC
	AtF3HF	GAGGCTGTGCAAGATTGGAG
	AtF3HR	CATATCGACGCATGCATTG
Construction of over-expression vector	BPF	GGGGACAAGTTTGTACAAAAAAGCAGGCTTC
	BPR	GGGGACCACTTTGTACAAGAAAGCTGGGTC
	LPF	AAAGCAGGCTTCGACAAAGACGGAGAAATTAGAAAG
	LPR	GAAAGCTGGGTCTCATATCAGCAAAGATTCAGCAAAG
Identification of transgenic plants	TF	GACAAAGACGGAGAAATTAGAAAG
	TR	TCATATCAGCAAAGATTCAGCAAAG
Sub-cellular localization	pGFPF	ggggtaccGACAAAGACGGAGAAATTAGAAAG (KpnⅠ)
	pGFPR	cgggatcccgTATCAGCAAAGATTCAGCAAAG (BamHⅠ)
