# Supplementary material for: CsRAB, a R2R3-MYB transcription factor from purple tea (Camellia sinensis), positively regulates anthocyanin biosynthesis
Source: Front Plant Sci. 2024 Dec 6;15:1514631. doi: 10.3389/fpls.2024.1514631 (PMC11658990; doi:10.3389/fpls.2024.1514631)
Supplement: Supplementary file 3 [file Table2.xlsx]

## Sheet: DEGs
TableS2 Differentially expressed genes in CsRAB-overexpressing plants.
Gene ID	Description	WT FPKM	CsRAB FPKM	log2(CsRAB/WT)	Qvalue(WT-vs-CSRAB)	Pvalue(WT-vs-CSRAB)
AT1G61720	NAD(P)-binding Rossmann-fold superfamily protein	0	2.103	9.01058	7.3308e-49	1.23652e-49
AT2G38900	Serine protease inhibitor, potato inhibitor I-type family protein	0	2.496	7.822	4.82349e-25	1.25956e-25
AT1G05800	alpha/beta-Hydrolases superfamily protein	0	0.613	7.27552	2.64848e-18	8.45829e-19
AT1G27565	hypothetical protein	0.03	4.263	7.17055	1.5035e-38	2.97453e-39
AT1G61120	terpene synthase 04	0	0.196	6.6423	1.0925e-12	4.3823e-13
AT5G36670	RING/FYVE/PHD zinc finger superfamily protein	0	0.11	6.42368	3.58171e-11	1.53665e-11
AT3G04770	40s ribosomal protein SA B	0	0.44	6.36993	7.88421e-11	3.44999e-11
AT3G09405	Pectinacetylesterase family protein	0	0.24	6.31299	1.76697e-10	7.91233e-11
AT1G11925	Stigma-specific Stig1 family protein	0	0.48	5.93448	2.0363e-08	1.03833e-08
AT1G25054	UDP-3-O-acyl N-acetylglycosamine deacetylase family protein	0.083	4.723	5.79816	6.67462e-122	5.7752e-123
ATMG00290	Alpha-L RNA-binding motif/Ribosomal protein S4 family protein	0	0.276	5.77873	1.07445e-07	5.77332e-08
AT2G44810	alpha/beta-Hydrolases superfamily protein	0	0.133	5.48702	1.62347e-06	9.6893e-07
AT3G22275	jasmonate ZIM-domain protein	0.136	5.673	5.45012	1.67498e-92	1.80752e-93
AT2G15780	Cupredoxin superfamily protein	0.01	0.436	5.41991	3.16269e-11	1.3538e-11
AT1G14950	Polyketide cyclase/dehydrase and lipid transport superfamily protein	0	0.246	5.34952	4.98538e-06	3.12129e-06
AT1G67000	Protein kinase superfamily protein	0	0.073	5.34952	4.98538e-06	3.12129e-06
BGI_novel_G000008	None	0	0.336	5.31447	6.55913e-06	4.14295e-06
AT2G39030	Acyl-CoA N-acyltransferases (NAT) superfamily protein	0	0.176	5.27552	8.82186e-06	5.63648e-06
AT5G54740	seed storage albumin 5	0.06	1.913	5.26599	8.51297e-37	1.73552e-37
AT3G27810	myb domain protein 21	0	0.113	5.19751	1.55865e-05	1.02223e-05
AT3G59740	Concanavalin A-like lectin protein kinase family protein	0.006	0.18	5.07198	5.19161e-09	2.54784e-09
AT2G38240	2-oxoglutarate (2OG) and Fe(II)-dependent oxygenase superfamily protein	0.12	3.66	4.98759	5.6141e-117	5.00495e-118
AT2G33070	nitrile specifier protein 2	0	0.086	4.93448	8.74787e-05	6.26872e-05
AT3G49270	extensin-like protein	0	0.216	4.83494	0.000156437	0.00011589
AT3G59620	Mannose-binding lectin superfamily protein	0	0.29	4.83494	0.000156437	0.00011589
AT3G48850	phosphate transporter 3;2	0.006	0.196	4.67144	5.35476e-07	3.05791e-07
AT1G76965	hypothetical protein	0	0.113	4.61255	0.000505335	0.000402653
AT2G27690	cytochrome P450, family 94, subfamily C, polypeptide 1	3	69.006	4.55387	0	0
AT2G15350	fucosyltransferase 10	0	0.08	4.48702	0.000910547	0.00075722
AT5G55320	MBOAT (membrane bound O-acyl transferase) family protein	0	0.1	4.48702	0.000910547	0.00075722
AT5G52400	cytochrome P450, family 715, subfamily A, polypeptide 1	0.06	1.31	4.48045	3.14117e-50	5.20063e-51
AT1G22810	Integrase-type DNA-binding superfamily protein	6.62	144.103	4.4626	0	0
AT4G15210	beta-amylase 5	0.033	0.73	4.44263	8.5715e-30	2.02245e-30
AT4G16820	alpha/beta-Hydrolases superfamily protein	0.066	1.24	4.29608	1.01018e-47	1.73731e-48
AT2G46880	purple acid phosphatase 14	0.006	0.146	4.27552	1.83739e-05	1.21324e-05
AT2G26380	Leucine-rich repeat (LRR) family protein	0.24	4.413	4.24619	4.21638e-139	3.2629e-140
AT3G51810	Stress induced protein	0.056	0.936	4.21741	3.86011e-17	1.28532e-17
AT2G24850	tyrosine aminotransferase 3	0.163	2.913	4.20236	2.49264e-130	2.05982e-131
AT3G43250	coiled-coil protein (DUF572)	0.026	0.456	4.19751	4.22396e-09	2.05981e-09
AT4G36950	mitogen-activated protein kinase kinase kinase 21	0.833	14.856	4.18647	0	0
AT2G47950	myelin transcription factor-like protein	0.213	4.006	4.14999	3.19639e-46	5.59659e-47
AT1G68250	hypothetical protein	0.48	8.586	4.14559	2.04994e-124	1.74381e-125
AT5G42800	dihydroflavonol 4-reductase	0.19	3.196	4.12211	4.17845e-89	4.65939e-90
AT3G23230	Integrase-type DNA-binding superfamily protein	0.64	10.033	4.00159	3.42931e-140	2.63047e-141
AT4G25010	Nodulin MtN3 family protein	0.01	0.133	3.93448	0.000196437	0.000147546
AT5G52670	Copper transport protein family	0.016	0.27	3.93448	0.000196437	0.000147546
AT4G21840	methionine sulfoxide reductase B8	0.196	2.833	3.92664	4.84771e-44	8.74241e-45
AT3G44860	farnesoic acid carboxyl-O-methyltransferase	0.426	6.316	3.91349	2.13658e-185	1.32315e-186
AT4G27140	seed storage albumin 1	0.293	4.103	3.89432	1.36391e-52	2.20377e-53
AT5G28237	Pyridoxal-5'-phosphate-dependent enzyme family protein	0.006	0.096	3.83494	0.000355955	0.000277017
AT5G64750	Integrase-type DNA-binding superfamily protein	1.706	23.476	3.79146	0	0
AT2G38220	RING/U-box superfamily protein	0.013	0.166	3.63876	3.88566e-06	2.40746e-06
AT4G25433	peptidoglycan-binding LysM domain-containing protein	0.603	7.343	3.62515	8.21669e-92	8.93078e-93
AT4G28520	cruciferin 3	0.166	1.74	3.61255	1.58684e-62	2.27549e-63
AT1G58725	GDSL-like Lipase/Acylhydrolase superfamily protein	0.013	0.15	3.60599	9.42559e-05	6.78004e-05
AT1G59406	GDSL-like Lipase/Acylhydrolase superfamily protein	0.013	0.15	3.60599	9.42559e-05	6.78004e-05
AT1G06135	transmembrane protein	0.663	7.976	3.59587	1.43283e-68	1.91535e-69
AT1G76430	phosphate transporter 1;9	0.023	0.28	3.58218	1.7763e-10	7.95754e-11
AT4G16960	disease resistance protein (TIR-NBS-LRR class)	0.063	0.826	3.57917	1.1175e-42	2.07399e-43
AT4G14368	Regulator of chromosome condensation (RCC1) family protein	0.02	0.23	3.53009	2.01928e-14	7.46966e-15
AT3G53600	C2H2-type zinc finger family protein	0.283	3.193	3.47315	1.05265e-40	2.02117e-41
AT5G61890	Integrase-type DNA-binding superfamily protein	0.066	0.676	3.42969	2.96409e-15	1.06016e-15
AT4G35420	dihydroflavonol 4-reductase-like1	0.013	0.166	3.42474	0.000399177	0.000313681
AT3G18180	Glycosyltransferase family 61 protein	0.023	0.253	3.39682	4.14252e-07	2.33745e-07
AT4G27150	seed storage albumin 2	0.476	4.646	3.38393	1.18098e-56	1.81061e-57
AT5G01380	Homeodomain-like superfamily protein	0.363	3.68	3.37957	1.5435e-73	1.95524e-74
AT5G13220	jasmonate-zim-domain protein 10	4.03	43.716	3.37944	0	0
AT4G37710	VQ motif-containing protein	0.213	2.25	3.36387	4.86831e-20	1.47477e-20
AT1G71520	Integrase-type DNA-binding superfamily protein	0.43	4.293	3.34047	6.19497e-60	9.17255e-61
AT3G04220	Disease resistance protein (TIR-NBS-LRR class) family	0.1	1.013	3.33398	2.7407e-52	4.44169e-53
AT5G19110	Eukaryotic aspartyl protease family protein	4.726	45.333	3.29444	0	0
AT1G17420	lipoxygenase 3	14.973	142.086	3.28228	0	0
AT3G61400	2-oxoglutarate (2OG) and Fe(II)-dependent oxygenase superfamily protein	0.046	0.323	3.27552	3.34488e-08	1.72869e-08
AT2G24130	Leucine-rich receptor-like protein kinase family protein	0.21	1.946	3.26833	5.64209e-92	6.11049e-93
AT4G22620	SAUR-like auxin-responsive protein family	0.536	5.083	3.26225	1.54684e-79	1.86023e-80
AT5G05600	2-oxoglutarate (2OG) and Fe(II)-dependent oxygenase superfamily protein	3.753	33.913	3.25238	0	0
AT1G69920	glutathione S-transferase TAU 12	0.06	0.54	3.22922	1.49152e-09	7.10083e-10
AT1G05680	Uridine diphosphate glycosyltransferase 74E2	0.096	0.81	3.19751	1.13558e-23	3.09009e-24
AT1G72520	PLAT/LH2 domain-containing lipoxygenase family protein	10.993	98.22	3.19635	0	0
AT1G32970	Subtilisin-like serine endopeptidase family protein	0.07	0.64	3.17443	3.55863e-23	9.83928e-24
AT2G25297	transmembrane protein	0.16	1.44	3.17443	3.02079e-12	1.23286e-12
AT3G27415	hypothetical protein	0.026	0.226	3.14362	0.000242521	0.00018466
AT2G02310	phloem protein 2-B6	0.12	0.986	3.12913	3.08889e-19	9.55851e-20
AT1G72960	Root hair defective 3 GTP-binding protein (RHD3)	0.006	0.07	3.11505	0.000294915	0.000227048
AT3G21320	EARLY FLOWERING protein	0.21	1.756	3.09998	1.35643e-70	1.77893e-71
AT3G07195	RPM1-interacting protein 4 (RIN4) family protein	5.836	48.386	3.09869	0	0
AT1G65790	receptor kinase 1	0.013	0.12	3.07585	1.23352e-05	7.99995e-06
AT5G05300	hypothetical protein	1.043	8.606	3.07131	5.09056e-93	5.45873e-94
AT1G14550	Peroxidase superfamily protein	0.116	0.96	3.05734	5.27441e-18	1.70343e-18
AT1G32910	HXXXD-type acyl-transferase family protein	0.256	2.103	3.05665	4.33995e-61	6.32465e-62
AT1G47510	inositol polyphosphate 5-phosphatase 11	0.056	0.463	3.05312	5.23009e-11	2.25961e-11
AT3G51450	Calcium-dependent phosphotriesterase superfamily protein	2.11	17.396	3.03622	0	0
AT5G58080	response regulator 18	0.01	0.09	3.02759	0.000521192	0.000416454
AT1G55980	FAD/NAD(P)-binding oxidoreductase family protein	0.036	0.396	3.00848	4.15655e-08	2.16393e-08
AT5G44310	Late embryogenesis abundant protein (LEA) family protein	0.133	0.973	2.99957	2.25878e-18	7.19175e-19
AT1G56060	cysteine-rich/transmembrane domain protein B	2.393	19.813	2.97479	1.00892e-103	9.99497e-105
AT1G17380	jasmonate-zim-domain protein 5	4.323	31.633	2.96592	0	0
AT3G01830	Calcium-binding EF-hand family protein	7.88	60.186	2.96414	0	0
AT4G11393	Defensin-like (DEFL) family protein	0.406	3.24	2.96249	8.50901e-23	2.37913e-23
AT5G67310	cytochrome P450, family 81, subfamily G, polypeptide 1	0.133	1.04	2.95985	1.08334e-26	2.71729e-27
AT3G51680	NAD(P)-binding Rossmann-fold superfamily protein	0.2	1.58	2.95957	3.01872e-25	7.81572e-26
AT3G28600	P-loop containing nucleoside triphosphate hydrolases superfamily protein	0.063	0.47	2.95833	2.21439e-11	9.42069e-12
AT2G20350	Integrase-type DNA-binding superfamily protein	0.24	1.936	2.95359	7.7292e-14	2.93732e-14
AT3G17690	cyclic nucleotide gated channel 19	0.29	2.12	2.94449	1.84784e-84	2.14316e-85
AT2G06050	oxophytodienoate-reductase 3	25.42	193.493	2.94241	0	0
AT4G22710	cytochrome P450, family 706, subfamily A, polypeptide 2	2.27	16.836	2.92874	0	0
AT1G24330	ARM repeat superfamily protein	2.786	20.75	2.92501	0	0
AT5G63770	diacylglycerol kinase 2	6.436	48.88	2.92218	0	0
AT1G70130	Concanavalin A-like lectin protein kinase family protein	0.486	3.58	2.90206	3.12042e-108	2.9942e-109
AT1G30135	jasmonate-zim-domain protein 8	7.42	54.85	2.89998	0	0
AT4G22610	Bifunctional inhibitor/lipid-transfer protein/seed storage 2S albumin superfamily protein	3.616	27.25	2.89846	0	0
AT1G26730	EXS (ERD1/XPR1/SYG1) family protein	0.35	2.576	2.89768	9.51945e-108	9.16216e-109
AT2G21510	DNAJ heat shock N-terminal domain-containing protein	1.683	12.046	2.87907	8.03116e-215	4.5051e-216
AT5G39130	RmlC-like cupins superfamily protein	0.096	0.726	2.8758	8.00373e-10	3.74661e-10
AT1G22830	Tetratricopeptide repeat (TPR)-like superfamily protein	1.01	7.116	2.85565	4.66479e-281	2.17229e-282
AT5G22570	WRKY DNA-binding protein 38	0.12	0.856	2.83494	1.04129e-15	3.66564e-16
AT5G19100	Eukaryotic aspartyl protease family protein	1.53	10.716	2.82371	2.52018e-243	1.301e-244
AT5G44050	MATE efflux family protein	0.236	1.66	2.819	8.99174e-44	1.63469e-44
AT1G61890	MATE efflux family protein	29.926	206.976	2.7972	0	0
AT1G03880	cruciferin 2	0.033	0.213	2.79312	1.29734e-06	7.67853e-07
AT1G07160	Protein phosphatase 2C family protein	0.706	4.796	2.79041	1.23911e-100	1.25043e-101
AT1G28480	Thioredoxin superfamily protein	5.22	35.46	2.78611	0	0
AT5G24110	WRKY DNA-binding protein 30	0.236	1.56	2.78461	1.48631e-27	3.66446e-28
AT3G57740	Protein kinase superfamily protein	0.033	0.2	2.76517	6.37247e-05	4.49279e-05
AT1G64160	Disease resistance-responsive (dirigent-like protein) family protein	0.066	0.44	2.75005	2.24721e-06	1.35882e-06
AT4G35210	carrier protein (DUF241)	0.05	0.323	2.72803	2.89389e-05	1.95475e-05
AT4G11470	cysteine-rich RLK (RECEPTOR-like protein kinase) 31	0.09	0.573	2.70831	9.35844e-18	3.05516e-18
AT1G08860	Calcium-dependent phospholipid-binding Copine family protein	0.07	0.46	2.70219	8.34469e-14	3.17771e-14
AT1G01560	MAP kinase 11	0.65	4.283	2.7016	8.73734e-87	9.91289e-88
AT2G05580	Glycine-rich protein family	0.033	0.193	2.69055	0.00037167	0.00029062
AT5G43390	plant/protein	0.016	0.106	2.69055	0.00037167	0.00029062
AT5G10100	Haloacid dehalogenase-like hydrolase (HAD) superfamily protein	4.37	27.72	2.67261	0	0
AT5G52320	cytochrome P450, family 96, subfamily A, polypeptide 4	0.153	0.903	2.66619	1.23674e-21	3.57097e-22
AT2G29460	glutathione S-transferase tau 4	0.466	2.926	2.65986	1.36864e-42	2.54407e-43
AT2G34930	disease resistance family protein / LRR family protein	30.033	185.43	2.64796	0	0
AT1G09950	RESPONSE TO ABA AND SALT 1	17.07	106.323	2.64774	0	0
AT1G74430	myb domain protein 95	8.393	49.633	2.6436	0	0
AT2G32340	TraB family protein	0.056	0.333	2.625	9.98419e-06	6.40921e-06
AT2G31690	alpha/beta-Hydrolases superfamily protein	0.056	0.35	2.61255	2.08113e-07	1.14294e-07
AT5G13320	Auxin-responsive GH3 family protein	0.02	0.13	2.61255	8.55072e-05	6.11747e-05
AT4G30430	tetraspanin9	0.963	5.706	2.60988	1.90424e-79	2.29189e-80
AT4G14365	hypothetical protein	0.79	4.726	2.59203	9.51902e-102	9.55967e-103
AT1G78280	transferases, transferring glycosyl groups	9.253	55.1	2.59191	0	0
BGI_novel_G000030	None	2.813	17.113	2.58698	1.47745e-298	6.47797e-300
AT1G57630	Toll-Interleukin-Resistance (TIR) domain family protein	0.12	0.706	2.57779	3.5436e-07	1.98848e-07
AT5G17220	glutathione S-transferase phi 12	0.51	3.02	2.57705	1.78663e-41	3.3853e-42
AT5G01100	O-fucosyltransferase family protein	5.62	32.96	2.57351	0	0
AT5G36925	hypothetical protein	3.38	19.736	2.57208	5.75672e-202	3.34118e-203
AT1G35230	arabinogalactan protein 5	0.48	2.726	2.56364	4.91448e-26	1.25465e-26
AT1G20510	OPC-8:0 CoA ligase1	22	126.116	2.55951	0	0
AT3G25780	allene oxide cyclase 3	16.903	96.983	2.55132	0	0
AT5G56985	hypothetical protein	10.4	61.233	2.54321	3.48481e-283	1.60925e-284
AT4G17615	calcineurin B-like protein 1	13.033	73.893	2.54226	0	0
AT3G48520	cytochrome P450, family 94, subfamily B, polypeptide 3	42.546	245.323	2.54052	0	0
AT5G52020	Integrase-type DNA-binding superfamily protein	25.053	146.516	2.53746	0	0
AT1G02930	glutathione S-transferase 6	22.103	132.873	2.53222	0	0
AT4G36010	Pathogenesis-related thaumatin superfamily protein	22.536	129.223	2.52923	0	0
AT1G27890	Polynucleotidyl transferase, ribonuclease H-like superfamily protein	0.046	0.233	2.52392	0.000183395	0.000137156
AT4G37770	1-amino-cyclopropane-1-carboxylate synthase 8	1.243	7.013	2.51894	5.08836e-151	3.67056e-152
AT1G52890	NAC domain containing protein 19	3.06	17.646	2.5162	1.32948e-279	6.20401e-281
AT2G41260	glycine-rich protein / late embryogenesis abundant protein (M17)	0.396	1.946	2.51485	3.79231e-23	1.04964e-23
AT1G14540	Peroxidase superfamily protein	2.366	13.196	2.5101	8.86513e-194	5.30042e-195
AT4G27160	seed storage albumin 3	0.296	1.5	2.50758	5.23677e-16	1.81652e-16
AT5G43650	basic helix-loop-helix (bHLH) DNA-binding superfamily protein	0.36	2.256	2.50564	2.56094e-28	6.21683e-29
AT5G14700	NAD(P)-binding Rossmann-fold superfamily protein	1.563	8.793	2.49187	1.85977e-165	1.24574e-166
AT2G17740	Cysteine/Histidine-rich C1 domain family protein	0.043	0.233	2.48702	0.000247529	0.00018881
AT1G76640	Calcium-binding EF-hand family protein	6.206	33.89	2.48342	4.08071e-221	2.22958e-222
AT5G51480	SKU5 similar 2	0.043	0.24	2.47237	5.34248e-08	2.8047e-08
AT1G69930	glutathione S-transferase TAU 11	0.176	0.956	2.47053	3.56685e-13	1.3992e-13
AT1G74950	TIFY domain/Divergent CCT motif family protein	30.323	164.036	2.45193	0	0
AT2G23110	Late embryogenesis abundant protein, group 6	0.12	0.66	2.44263	1.28208e-05	8.32736e-06
AT2G30830	2-oxoglutarate (2OG) and Fe(II)-dependent oxygenase superfamily protein	0.06	0.34	2.44074	1.89148e-06	1.13643e-06
AT5G38710	Methylenetetrahydrofolate reductase family protein	0.666	3.383	2.42768	1.02833e-69	1.36163e-70
AT2G34600	jasmonate-zim-domain protein 7	28.006	148.886	2.4245	0	0
AT5G42650	allene oxide synthase	55.42	295.086	2.41899	0	0
AT3G22910	ATPase E1-E2 type family protein / haloacid dehalogenase-like hydrolase family protein	0.516	2.72	2.41551	2.3783e-99	2.4347e-100
AT5G01040	laccase 8	20.55	106.16	2.39814	0	0
AT4G31800	WRKY DNA-binding protein 18	26.193	134.703	2.39512	0	0
AT4G35655	RPM1-interacting protein 4 (RIN4) family protein	0.973	5.07	2.39408	7.11597e-36	1.47631e-36
AT4G22590	Haloacid dehalogenase-like hydrolase (HAD) superfamily protein	3.643	18.966	2.38649	0	0
AT1G35610	Cysteine/Histidine-rich C1 domain family protein	0.05	0.256	2.38514	1.10924e-06	6.521e-07
AT1G20680	transport/golgi organization-like protein (DUF833)	0.24	1.15	2.37674	2.94481e-15	1.05298e-15
AT5G52760	Copper transport protein family	0.3	1.596	2.36462	9.47448e-14	3.61255e-14
AT3G19970	alpha/beta-Hydrolases superfamily protein	3.803	19.03	2.35721	0	0
AT1G72450	jasmonate-zim-domain protein 6	12.12	61.626	2.35211	0	0
AT3G14395	hypothetical protein	0.133	0.696	2.34952	3.60837e-05	2.46368e-05
AT4G21926	hypothetical protein	0.2	0.993	2.33895	4.24241e-08	2.20986e-08
AT5G03204	hypothetical protein	0.46	2.316	2.33137	2.23894e-11	9.52729e-12
AT2G32140	transmembrane receptor	1.77	8.763	2.32838	3.16457e-139	2.44278e-140
AT1G05675	UDP-Glycosyltransferase superfamily protein	1.12	5.523	2.31873	9.29001e-90	1.0269e-90
AT1G32960	Subtilase family protein	0.036	0.183	2.3171	7.02996e-07	4.05693e-07
AT2G14290	LL-diaminopimelate protein (DUF295)	1.033	4.963	2.30188	2.53055e-72	3.24497e-73
AT3G22250	UDP-Glycosyltransferase superfamily protein	0.036	0.18	2.29062	0.000264697	0.000202445
AT1G56140	Leucine-rich repeat transmembrane protein kinase	4.793	23.223	2.28536	0	0
AT2G35730	Heavy metal transport/detoxification superfamily protein	0.26	1.22	2.28134	5.20431e-09	2.55457e-09
AT5G56980	cotton fiber protein	52.1	250.026	2.27249	0	0
AT1G20310	syringolide-induced protein	2.143	10.373	2.26684	3.6651e-139	2.83272e-140
AT4G28140	Integrase-type DNA-binding superfamily protein	0.563	2.77	2.26586	1.5289e-42	2.84492e-43
AT4G35180	LYS/HIS transporter 7	0.043	0.2	2.24998	1.92633e-06	1.1583e-06
AT5G66620	DA1-related protein 6	0.28	1.306	2.24623	1.73665e-32	3.8697e-33
AT2G44070	NagB/RpiA/CoA transferase-like superfamily protein	0.503	2.333	2.24482	2.93261e-35	6.15827e-36
AT1G78070	Transducin/WD40 repeat-like superfamily protein	20.15	94.41	2.2426	0	0
AT4G33905	Peroxisomal membrane 22 kDa (Mpv17/PMP22) family protein	0.336	1.57	2.24137	1.35108e-21	3.90373e-22
AT1G65890	acyl activating enzyme 12	0.063	0.31	2.24058	1.6619e-07	9.0575e-08
AT2G44578	RING/U-box superfamily protein	0.773	3.696	2.22922	2.77259e-26	7.0325e-27
AT3G46520	actin-12	0.143	0.613	2.22699	3.65096e-17	1.21426e-17
AT1G79680	WALL ASSOCIATED KINASE (WAK)-LIKE 10	0.053	0.243	2.22399	6.23869e-08	3.29339e-08
AT1G12610	Integrase-type DNA-binding superfamily protein	70.79	333.6	2.21763	0	0
AT1G32350	alternative oxidase 1D	0.073	0.343	2.21522	3.17438e-06	1.94794e-06
AT1G34047	Defensin-like (DEFL) family protein	0.196	0.906	2.21522	3.17438e-06	1.94794e-06
AT4G21940	calcium-dependent protein kinase 15	0.353	1.573	2.21059	2.18677e-34	4.67709e-35
AT1G02940	glutathione S-transferase (class phi) 5	0.24	1.056	2.19751	6.48684e-11	2.82024e-11
AT2G35710	Nucleotide-diphospho-sugar transferases superfamily protein	8.793	38.97	2.18885	0	0
AT4G23220	cysteine-rich RECEPTOR-like kinase	0.97	4.376	2.18467	6.89487e-87	7.81583e-88
AT4G01970	stachyose synthase	0.093	0.406	2.18409	6.67558e-14	2.52458e-14
AT5G22520	hypothetical protein	0.21	0.923	2.18287	4.47723e-07	2.53371e-07
AT1G70700	TIFY domain/Divergent CCT motif family protein	9.99	45.213	2.17532	0	0
AT1G51090	Heavy metal transport/detoxification superfamily protein	9.466	41.99	2.17206	0	0
AT5G62520	similar to RCD one 5	26.6	118.456	2.16788	0	0
AT3G60120	beta glucosidase 27	0.03	0.13	2.16509	0.000720131	0.000588791
BGI_novel_G000120	None	0.123	0.536	2.16509	0.000720131	0.000588791
AT3G17860	jasmonate-zim-domain protein 3	5.35	23.943	2.16098	0	0
AT1G06750	P-loop containing nucleoside triphosphate hydrolases superfamily protein	0.026	0.07	2.16039	0.000720131	0.00058877
AT1G63030	Integrase-type DNA-binding superfamily protein	3.916	17.75	2.15747	2.55058e-141	1.93908e-142
AT1G54870	NAD(P)-binding Rossmann-fold superfamily protein	0.113	0.436	2.14307	2.74076e-07	1.52171e-07
AT4G11890	Protein kinase superfamily protein	0.086	0.36	2.14307	8.54386e-06	5.45305e-06
AT4G27170	seed storage albumin 4	0.106	0.46	2.14307	0.000268321	0.000205426
AT4G15975	RING/U-box superfamily protein	2.11	8.816	2.12088	7.24643e-121	6.33336e-122
AT2G44840	ethylene-responsive element binding factor 13	24.226	105.416	2.11963	0	0
AT5G53750	CBS domain-containing protein	5.966	25.456	2.11961	0	0
AT4G24380	dihydrofolate reductase	21.423	91.126	2.10594	0	0
AT2G37770	NAD(P)-linked oxidoreductase superfamily protein	0.076	0.323	2.10559	1.39079e-05	9.07398e-06
AT1G75230	DNA glycosylase superfamily protein	6.463	26.73	2.09842	0	0
AT3G09940	monodehydroascorbate reductase	5.083	21.31	2.08912	0	0
AT3G49700	1-aminocyclopropane-1-carboxylate synthase 9	0.05	0.21	2.08648	0.000436506	0.000344953
AT5G43068	transmembrane protein	0.153	0.63	2.08648	0.000436506	0.000344953
AT2G28210	alpha carbonic anhydrase 2	0.31	1.83	2.08204	3.13887e-25	8.13549e-26
AT5G59580	UDP-glucosyl transferase 76E1	0.053	0.223	2.08128	3.42585e-05	2.33323e-05
AT4G39670	Glycolipid transfer protein (GLTP) family protein	4.373	18.393	2.08081	2.7596e-212	1.56678e-213
AT4G35985	Senescence/dehydration-associated protein-like protein	6.783	26.553	2.0807	0	0
AT4G21020	Late embryogenesis abundant protein (LEA) family protein	0.08	0.323	2.07821	0.000162309	0.000120603
AT1G73080	PEP1 receptor 1	11.68	48.38	2.07013	0	0
AT5G44120	RmlC-like cupins superfamily protein	0.636	2.42	2.06357	9.16014e-46	1.61276e-46
AT5G49520	WRKY DNA-binding protein 48	8.486	34.503	2.05475	0	0
AT1G17340	Phosphoinositide phosphatase family protein	5.103	21	2.05307	0	0
AT4G21830	methionine sulfoxide reductase B7	10.226	40.956	2.05072	0	0
AT4G10270	Wound-responsive family protein	0.423	1.84	2.04996	2.26112e-08	1.15737e-08
AT1G51820	Leucine-rich repeat protein kinase family protein	0.136	0.54	2.04928	7.42362e-16	2.59457e-16
AT1G80120	LURP-one-like protein (DUF567)	2.096	8.696	2.04882	9.14501e-113	8.39279e-114
AT5G47910	respiratory burst oxidase homologue D	8.78	35.506	2.04248	0	0
AT5G64060	NAC domain containing protein 103	0.736	2.96	2.03722	6.98255e-50	1.16217e-50
AT5G25930	kinase family with leucine-rich repeat domain-containing protein	1.97	7.903	2.03571	8.25987e-251	4.18371e-252
AT3G28210	zinc finger (AN1-like) family protein	0.54	2.173	2.01955	2.25537e-20	6.74897e-21
AT4G22214	Defensin-like (DEFL) family protein	0.206	0.876	2.01182	5.91024e-11	2.56438e-11
AT5G11140	phospholipase-like protein (PEARLI 4) family protein	1.423	5.553	2.01168	4.30196e-49	7.23122e-50
AT5G38700	cotton fiber protein	11.143	44.226	2.01164	0	0
AT5G63450	cytochrome P450, family 94, subfamily B, polypeptide 1	3.806	15.3	2.00754	2.73699e-258	1.35971e-259
AT1G74420	fucosyltransferase 3	0.58	2.363	1.999	1.58494e-40	3.04782e-41
AT4G18950	Integrin-linked protein kinase family	11.54	45.773	1.99695	0	0
AT4G37850	basic helix-loop-helix (bHLH) DNA-binding superfamily protein	0.636	2.503	1.99106	7.54608e-30	1.77903e-30
AT3G47960	Major facilitator superfamily protein	17.64	69.563	1.98841	0	0
AT5G09980	elicitor peptide 4 precursor	3.416	13.526	1.98748	3.35118e-64	4.69148e-65
AT3G25760	allene oxide cyclase 1	13.016	51.786	1.98632	0	0
AT4G12000	SNARE associated Golgi protein family	1.39	5.556	1.98593	4.13257e-83	4.83322e-84
AT1G16370	organic cation/carnitine transporter 6	11.663	45.746	1.98584	0	0
AT4G25200	mitochondrion-localized small heat shock protein 23.6	0.076	0.31	1.97512	0.000420321	0.000331359
AT3G55840	Hs1pro-1 protein	7.183	27.846	1.97456	0	0
AT4G22980	molybdenum cofactor sulfurase-like protein	0.596	2.336	1.97355	6.43041e-42	1.20968e-42
AT1G11960	ERD (early-responsive to dehydration stress) family protein	12.316	47.436	1.97336	0	0
AT4G05010	F-box family protein	1.78	6.933	1.97063	8.80079e-63	1.25945e-63
AT2G15760	calmodulin-binding protein (DUF1645)	0.566	2.216	1.96891	1.31922e-28	3.1794e-29
AT2G35658	transmembrane protein	6.353	25.333	1.96469	1.84199e-100	1.86419e-101
AT4G19230	cytochrome P450, family 707, subfamily A, polypeptide 1	4.8	18.38	1.9645	0	0
AT1G02670	P-loop containing nucleoside triphosphate hydrolases superfamily protein	0.353	1.233	1.95839	3.67269e-31	8.3872e-32
AT3G44350	NAC domain containing protein 61	0.203	0.753	1.95833	1.49133e-07	8.09596e-08
AT4G01360	BPS1-like protein	16.056	61.696	1.94737	0	0
AT5G49280	hydroxyproline-rich glycoprotein family protein	21.59	81.5	1.94075	0	0
AT4G39890	RAB GTPase homolog H1C	5.86	22.266	1.93746	5.99116e-197	3.54132e-198
AT1G06550	ATP-dependent caseinolytic (Clp) protease/crotonase family protein	5.126	19.013	1.93575	2.94623e-270	1.40637e-271
AT3G22740	homocysteine S-methyltransferase 3	0.113	0.42	1.93448	2.36945e-07	1.3075e-07
AT4G13420	high affinity K+ transporter 5	0.25	0.9	1.93448	5.95116e-24	1.60667e-24
AT1G11670	MATE efflux family protein	13.573	50.94	1.92844	0	0
AT3G07255	nuclear transport factor 2/RNA recognition motif protein	0.14	0.55	1.92805	6.31596e-07	3.62708e-07
AT1G02400	gibberellin 2-oxidase 6	23	86.953	1.92767	0	0
AT2G17660	RPM1-interacting protein 4 (RIN4) family protein	11.676	44.226	1.92706	1.18266e-195	7.03656e-197
AT1G54040	epithiospecifier protein	0.806	3.113	1.92676	1.21131e-38	2.38939e-39
AT2G29440	glutathione S-transferase tau 6	1.276	4.83	1.92644	4.70775e-55	7.35495e-56
AT3G21150	B-box 32	0.49	1.833	1.92571	8.11764e-22	2.33284e-22
AT4G15440	hydroperoxide lyase 1	0.213	0.806	1.92375	1.06601e-14	3.89776e-15
AT5G05490	Rad21/Rec8-like family protein	0.04	0.146	1.92067	0.000669438	0.000544736
AT3G09830	Protein kinase superfamily protein	5.41	20.2	1.91886	0	0
AT3G54020	Inositol phosphorylceramide synthase 1	16.656	61.6	1.91741	0	0
AT1G25422	hypothetical protein	1.333	5.006	1.91667	2.47952e-47	4.29079e-48
AT5G13700	polyamine oxidase 1	2.393	8.906	1.91598	2.68086e-128	2.23099e-129
AT3G03480	acetyl CoA:(Z)-3-hexen-1-ol acetyltransferase	0.093	0.37	1.91211	4.51143e-06	2.8114e-06
AT1G59810	AGAMOUS-like 50	0.36	1.406	1.9025	4.86933e-12	2.00812e-12
AT2G33110	vesicle-associated membrane protein 723	1.846	7.076	1.90192	6.30819e-90	6.96067e-91
AT5G13930	Arabidopsis thaliana CHS gene for chalcone synthase	27.873	102.53	1.90171	0	0
AT1G53875	LURP-one-like protein	0.786	2.886	1.89939	5.01021e-20	1.51874e-20
AT2G31865	poly(ADP-ribose) glycohydrolase 2	0.476	1.74	1.89054	1.04268e-29	2.46426e-30
AT4G29700	Alkaline-phosphatase-like family protein	5.65	20.963	1.88936	0	0
AT4G35200	hypothetical protein (DUF241)	0.26	0.973	1.88819	4.89708e-08	2.56421e-08
AT3G50260	cooperatively regulated by ethylene and jasmonate 1	13.836	51.18	1.88809	0	0
AT2G47520	Integrase-type DNA-binding superfamily protein	0.11	0.413	1.88557	0.000394814	0.000309869
AT5G05220	hypothetical protein	0.13	0.486	1.88557	0.000394814	0.000309869
AT3G05320	O-fucosyltransferase family protein	2.45	9.236	1.88467	1.3145e-137	1.03002e-138
AT4G25810	xyloglucan endotransglycosylase 6	16.246	58.44	1.88267	0	0
AT2G03240	EXS (ERD1/XPR1/SYG1) family protein	10.173	36.896	1.88019	0	0
AT1G77450	NAC domain containing protein 32	6.233	23.136	1.87885	0	0
AT3G16860	COBRA-like protein 8 precursor	25.206	91.09	1.87324	0	0
AT1G17750	PEP1 receptor 2	1.113	3.956	1.87133	4.88012e-125	4.1466e-126
AT4G10390	Protein kinase superfamily protein	1.1	3.92	1.87086	5.18997e-60	7.6744e-61
AT5G42380	calmodulin like 37	11.376	41.31	1.8704	0	0
AT4G35590	RWP-RK domain-containing protein	0.12	0.396	1.86889	1.91424e-05	1.26641e-05
AT5G03090	Mto 1 responding down protein	0.586	2.213	1.86889	1.91424e-05	1.26641e-05
AT5G09640	serine carboxypeptidase-like 19	0.083	0.31	1.86889	1.91424e-05	1.26641e-05
BGI_novel_G000072	None	0.15	0.523	1.86519	4.58235e-07	2.59587e-07
AT1G73550	Bifunctional inhibitor/lipid-transfer protein/seed storage 2S albumin superfamily protein	2.566	8.623	1.85908	1.98872e-44	3.56715e-45
AT1G19720	Pentatricopeptide repeat (PPR-like) superfamily protein	0.223	0.873	1.85875	7.60958e-23	2.12469e-23
AT3G15518	hypothetical protein	4.02	14.093	1.85778	9.02424e-72	1.16509e-72
AT2G32210	cysteine-rich/transmembrane domain A-like protein	25.016	91.663	1.85566	0	0
AT5G57010	calmodulin-binding family protein	1.923	6.793	1.84828	2.45011e-109	2.31528e-110
AT5G56080	nicotianamine synthase 2	0.293	1.04	1.84118	3.08867e-12	1.26237e-12
AT4G12410	SAUR-like auxin-responsive protein family	0.943	3.363	1.83494	6.33606e-25	1.65885e-25
AT5G66640	DA1-related protein 3	0.513	1.793	1.82689	2.83144e-26	7.18453e-27
AT5G61900	Calcium-dependent phospholipid-binding Copine family protein	5.15	18.193	1.82375	8.29085e-304	3.58682e-305
AT2G35290	hypothetical protein	23.536	83.77	1.81406	0	0
AT2G34910	root hair specific protein	2.34	8.12	1.81292	3.22517e-85	3.70613e-86
AT1G79310	metacaspase 7	1.126	3.89	1.81245	3.63216e-51	5.96763e-52
AT5G55090	mitogen-activated protein kinase kinase kinase 15	0.313	1.05	1.80959	2.79876e-14	1.04266e-14
AT5G42040	regulatory particle non-ATPase 12B	0.896	3.166	1.80931	2.19982e-24	5.86202e-25
AT5G16910	cellulose-synthase like D2	11.593	39.686	1.79325	0	0
AT5G25250	SPFH/Band 7/PHB domain-containing membrane-associated protein family	0.546	1.86	1.79103	3.07586e-26	7.81071e-27
AT2G42360	RING/U-box superfamily protein	3.486	11.693	1.78988	7.95026e-90	8.78031e-91
AT5G01490	cation exchanger 4	0.126	0.426	1.7884	7.7799e-07	4.51467e-07
AT1G17620	Late embryogenesis abundant (LEA) hydroxyproline-rich glycoprotein family	65.11	222.063	1.78818	0	0
AT4G14370	Disease resistance protein (TIR-NBS-LRR class) family	0.853	2.856	1.78115	9.8499e-75	1.23338e-75
AT4G29930	basic helix-loop-helix (bHLH) DNA-binding superfamily protein	0.996	2.346	1.77988	1.69361e-32	3.7705e-33
AT2G22860	phytosulfokine 2 precursor	13.87	47.056	1.77919	4.90629e-218	2.69973e-219
AT2G23910	NAD(P)-binding Rossmann-fold superfamily protein	0.97	3.276	1.77653	7.51586e-34	1.62869e-34
AT1G65390	phloem protein 2 A5	4.67	15.543	1.77616	8.03753e-188	4.92282e-189
AT4G26200	1-amino-cyclopropane-1-carboxylate synthase 7	2.933	10.04	1.77503	2.42757e-133	1.95176e-134
AT1G27770	autoinhibited Ca2+-ATPase 1	31.956	108.093	1.77409	0	0
AT5G13200	GRAM domain family protein	5.5	18.976	1.77409	4.05085e-219	2.22114e-220
AT5G56160	Sec14p-like phosphatidylinositol transfer family protein	0.586	1.943	1.77255	1.16287e-33	2.53352e-34
AT1G72280	endoplasmic reticulum oxidoreductins 1	0.866	2.93	1.76997	5.36426e-41	1.02215e-41
AT2G27389	hypothetical protein	0.886	2.973	1.76952	1.31598e-18	4.15669e-19
AT2G45930	hypothetical protein	0.256	0.88	1.76906	7.53845e-11	3.29429e-11
AT5G43420	RING/U-box superfamily protein	2.893	9.706	1.76771	1.37176e-123	1.17624e-124
AT2G23680	Cold acclimation protein WCOR413 family	1.776	6.06	1.76603	1.82475e-59	2.71954e-60
AT5G07070	CBL-interacting protein kinase 2	1	3.326	1.76537	1.77412e-53	2.83381e-54
AT2G47550	Plant invertase/pectin methylesterase inhibitor superfamily	1.58	5.253	1.76348	7.83987e-81	9.36723e-82
AT1G17830	hypothetical protein (DUF789)	2.36	7.973	1.76005	3.82418e-105	3.73641e-106
AT5G22355	Cysteine/Histidine-rich C1 domain family protein	0.396	1.333	1.75899	3.28081e-24	8.80002e-25
AT3G23250	myb domain protein 15	10.833	35.966	1.75289	0	0
AT4G36830	GNS1/SUR4 membrane protein family	1.19	3.91	1.75239	2.15334e-39	4.20156e-40
AT4G15280	UDP-glucosyl transferase 71B5	0.146	0.493	1.75005	4.14252e-07	2.33722e-07
AT5G12340	DUF4228 domain protein	2.89	8.67	1.74904	1.63735e-63	2.3145e-64
AT1G69900	Actin cross-linking protein	8.776	28.866	1.74771	0	0
AT1G09932	Phosphoglycerate mutase family protein	1.336	4.383	1.74154	4.51563e-41	8.59131e-42
AT1G62840	ankyrin repeat/KH domain protein (DUF1442)	0.233	0.786	1.73926	2.45544e-06	1.48958e-06
AT5G47850	CRINKLY4 related 4	0.53	1.74	1.73908	1.64943e-35	3.44604e-36
AT1G16160	wall associated kinase-like 5	0.05	0.166	1.73808	0.000192657	0.000144539
AT4G39030	MATE efflux family protein	1.48	4.926	1.73744	6.20987e-85	7.16008e-86
AT3G08720	serine/threonine protein kinase 2	9.206	29.986	1.73	0	0
AT4G22640	Bifunctional inhibitor/lipid-transfer protein/seed storage 2S albumin superfamily protein	0.26	0.913	1.72803	8.45491e-06	5.39386e-06
AT1G17180	glutathione S-transferase TAU 25	2.736	8.94	1.72374	3.2475e-66	4.47688e-67
AT4G35480	RING-H2 finger A3B	35.26	113.586	1.71287	0	0
AT4G15270	glucosyltransferase-like protein	0.27	0.866	1.71209	5.59458e-09	2.7543e-09
AT5G26030	ferrochelatase 1	41.89	135.9	1.71131	0	0
AT5G17980	C2 calcium/lipid-binding plant phosphoribosyltransferase family protein	1.68	5.47	1.70904	1.20016e-153	8.54087e-155
AT1G61460	G-type lectin S-receptor-like Serine/Threonine-kinase	0.33	1.03	1.70831	8.15759e-20	2.48628e-20
AT5G52050	MATE efflux family protein	42.11	137.14	1.7071	0	0
AT1G75830	low-molecular-weight cysteine-rich 67	1.18	3.506	1.70566	3.72661e-12	1.52926e-12
AT1G74440	ER membrane protein, putative (DUF962)	1.293	4.42	1.7034	5.49971e-43	1.01161e-43
AT1G44350	IAA-amino acid hydrolase ILR1-like 6	5.08	16.58	1.70088	2.32948e-281	1.08026e-282
AT1G01480	1-amino-cyclopropane-1-carboxylate synthase 2	0.536	1.78	1.70064	1.63893e-25	4.22396e-26
AT3G55720	replication factor C subunit, putative (DUF620)	0.64	2.096	1.69472	1.46364e-25	3.76934e-26
AT3G44870	S-adenosyl-L-methionine-dependent methyltransferases superfamily protein	0.496	1.576	1.69112	4.89581e-14	1.83875e-14
AT2G22500	uncoupling protein 5	92.813	298.34	1.69098	0	0
AT5G01760	ENTH/VHS/GAT family protein	0.31	0.99	1.69054	2.49007e-14	9.24753e-15
AT1G06620	2-oxoglutarate (2OG) and Fe(II)-dependent oxygenase superfamily protein	5.156	16.486	1.68977	5.15876e-181	3.23486e-182
AT1G70640	octicosapeptide/Phox/Bem1p (PB1) domain-containing protein	0.306	1.003	1.6871	6.58481e-13	2.61828e-13
AT2G20880	Integrase-type DNA-binding superfamily protein	0.163	0.52	1.68655	2.56683e-06	1.56015e-06
AT3G19240	Vacuolar import/degradation, Vid27-related protein	38.463	121.683	1.68614	0	0
AT3G01513	hypothetical protein	1.69	5.456	1.68442	7.6578e-34	1.6602e-34
AT1G74330	Protein kinase superfamily protein	2.96	9.406	1.68262	1.26562e-169	8.34223e-171
AT5G22690	Disease resistance protein (TIR-NBS-LRR class) family	3.55	11.36	1.68156	3.03167e-291	1.35873e-292
AT5G59490	Haloacid dehalogenase-like hydrolase (HAD) superfamily protein	2.893	9.183	1.67878	7.80777e-79	9.45032e-80
AT2G41480	peroxidase superfamily protein	1.126	3.57	1.67471	1.04632e-28	2.51559e-29
AT5G16360	NC domain-containing protein-like protein	13.823	43.86	1.67385	0	0
AT3G53450	Putative lysine decarboxylase family protein	0.223	0.703	1.67144	1.98777e-05	1.31873e-05
AT2G32200	cysteine-rich/transmembrane domain A-like protein	9.616	30.75	1.67131	1.11904e-112	1.02808e-113
AT5G06870	polygalacturonase inhibiting protein 2	31.7	99.923	1.66905	0	0
AT2G14960	Auxin-responsive GH3 family protein	0.663	2.006	1.66783	4.80181e-34	1.03682e-34
AT5G57015	casein kinase I-like 12	9.773	34.013	1.66494	0	0
AT5G07920	diacylglycerol kinase1	4.973	15.546	1.65596	0	0
AT1G15010	mediator of RNA polymerase II transcription subunit	73.12	229.973	1.6542	0	0
AT4G36000	Pathogenesis-related thaumatin superfamily protein	0.733	2.29	1.64989	1.90334e-23	5.21998e-24
AT3G45960	expansin-like A3	3.533	11.226	1.64926	5.61853e-101	5.65891e-102
AT2G32130	intracellular protein transporter, putative (DUF641)	0.226	0.703	1.64908	0.00015342	0.000113491
AT5G12020	17.6 kDa class II heat shock protein	0.186	0.543	1.64908	0.00015342	0.000113491
AT1G72790	hydroxyproline-rich glycoprotein family protein	10.603	32.66	1.64821	0	0
AT4G34410	redox responsive transcription factor 1	75.383	232.886	1.64583	0	0
AT4G17230	SCARECROW-like 13	63.126	196.79	1.6458	0	0
AT4G35380	SEC7-like guanine nucleotide exchange family protein	0.68	2.1	1.63803	5.77797e-79	6.98227e-80
AT3G50760	galacturonosyltransferase-like 2	2.74	8.27	1.63325	9.41946e-91	1.03205e-91
AT5G42930	alpha/beta-Hydrolases superfamily protein	0.366	1.123	1.63025	2.44686e-14	9.0823e-15
AT1G68340	hypothetical protein (DUF1639)	0.98	3.006	1.63009	1.3659e-27	3.3636e-28
AT3G55430	O-Glycosyl hydrolases family 17 protein	152.936	468.61	1.62828	0	0
AT5G35735	Auxin-responsive family protein	123.98	376.543	1.62664	0	0
AT1G56240	phloem protein 2-B13	3.25	9.856	1.62526	1.87993e-82	2.22059e-83
AT3G26830	Cytochrome P450 superfamily protein	0.243	0.743	1.62515	2.08717e-10	9.39281e-11
AT1G65860	flavin-monooxygenase glucosinolate S-oxygenase 1	0.353	1.06	1.62143	3.70366e-14	1.38481e-14
AT4G30280	xyloglucan endotransglucosylase/hydrolase 18	66.093	202.876	1.62135	0	0
AT4G22470	protease inhibitor/seed storage/lipid transfer protein (LTP) family protein	9.98	29.673	1.62075	5.55153e-266	2.68238e-267
AT4G27350	membrane lipoprotein lipid attachment site-like protein, putative (DUF1223)	11.016	33.656	1.61987	0	0
AT1G14780	MAC/Perforin domain-containing protein	1.596	4.876	1.61346	2.56615e-79	3.09353e-80
AT2G17850	Rhodanese/Cell cycle control phosphatase superfamily protein	0.35	1.2	1.61255	4.58271e-05	3.1717e-05
AT4G18195	purine permease 8	0.22	0.663	1.61255	4.08374e-08	2.12364e-08
AT1G09940	Glutamyl-tRNA reductase family protein	19.19	57.933	1.61176	0	0
AT5G54710	Ankyrin repeat family protein	3.543	10.386	1.6113	4.55576e-180	2.8656e-181
AT2G39200	Seven transmembrane MLO family protein	1.956	5.853	1.60978	1.36928e-82	1.61341e-83
AT5G02170	Transmembrane amino acid transporter family protein	0.863	2.643	1.60934	2.61307e-36	5.38563e-37
BGI_novel_G000056	None	0.46	1.393	1.60876	6.44869e-31	1.4827e-31
AT1G19180	jasmonate-zim-domain protein 1	88.72	265.506	1.608	0	0
AT4G15150	glycine-rich protein	4.953	14.613	1.60714	1.06569e-42	1.97472e-43
AT2G36650	CHUP1-like protein	3.193	9.543	1.60426	4.12596e-82	4.89367e-83
AT4G22780	ACT domain repeat 7	13.236	39.936	1.60356	0	0
AT5G17490	RGA-like protein 3	2.233	6.703	1.59761	4.34677e-105	4.25124e-106
AT5G59070	UDP-Glycosyltransferase superfamily protein	0.66	1.92	1.59243	2.56587e-24	6.85243e-25
AT3G14590	Calcium-dependent lipid-binding (CaLB domain) family protein	3.93	11.61	1.59144	9.98532e-189	6.09638e-190
AT1G80820	cinnamoyl coa reductase	2.796	8.606	1.58594	2.01903e-87	2.28086e-88
AT3G15370	expansin 12	0.57	1.763	1.58507	3.26819e-13	1.27918e-13
AT3G17800	alanine-tRNA ligase, putative (DUF760)	90.183	271.016	1.58232	0	0
AT5G57220	cytochrome P450, family 81, subfamily F, polypeptide 2	0.973	2.846	1.57898	1.12782e-34	2.39246e-35
AT1G08290	WIP domain protein 3	0.593	1.766	1.57849	1.60814e-23	4.39946e-24
AT2G17840	Senescence/dehydration-associated protein-like protein	122.36	364.333	1.57486	0	0
AT1G62320	ERD (early-responsive to dehydration stress) family protein	0.323	0.946	1.57191	9.0234e-20	2.7563e-20
AT5G54165	Avr9/Cf-9 rapidly elicited protein	0.403	1.24	1.57191	0.000602521	0.000486887
AT5G01050	Laccase/Diphenol oxidase family protein	0.653	1.9	1.56732	7.27146e-25	1.91081e-25
AT2G32510	mitogen-activated protein kinase kinase kinase 17	1.303	3.82	1.56711	8.25443e-39	1.62263e-39
AT2G27080	Late embryogenesis abundant (LEA) hydroxyproline-rich glycoprotein family	128.83	378.06	1.56275	0	0
AT3G15200	Tetratricopeptide repeat (TPR)-like superfamily protein	1.753	5.143	1.55906	4.90634e-51	8.08019e-52
AT5G50550	Transducin/WD40 repeat-like superfamily protein	0.156	0.466	1.55887	3.80507e-06	2.35383e-06
AT5G50650	Transducin/WD40 repeat-like superfamily protein	0.156	0.466	1.55887	3.80507e-06	2.35383e-06
AT2G18210	hypothetical protein	9.423	27.29	1.55148	4.44483e-162	3.02917e-163
AT3G02880	Leucine-rich repeat protein kinase family protein	27.596	79.823	1.54843	0	0
BGI_novel_G000116	None	0.216	0.643	1.54696	0.000177953	0.000132849
AT5G65690	phosphoenolpyruvate carboxykinase 2	0.423	1.23	1.54544	7.82001e-20	2.38263e-20
AT4G37370	cytochrome P450, family 81, subfamily D, polypeptide 8	1.316	3.806	1.54532	1.91446e-44	3.43208e-45
AT5G64870	SPFH/Band 7/PHB domain-containing membrane-associated protein family	4.74	13.496	1.5413	5.33103e-159	3.71604e-160
AT4G28085	transmembrane protein	3.28	8.36	1.538	3.28695e-30	7.67568e-31
AT4G13110	BSD domain-containing protein	2.256	6.583	1.53766	1.02187e-54	1.60641e-55
AT1G68690	Protein kinase superfamily protein	2.27	6.563	1.53729	9.75818e-131	8.03531e-132
AT3G62760	Glutathione S-transferase family protein	1.536	4.526	1.53726	8.23079e-26	2.1101e-26
AT3G27210	hypothetical protein	26.27	75.473	1.53673	0	0
AT1G67856	RING/U-box superfamily protein	2.27	6.68	1.53325	2.05715e-24	5.47783e-25
AT5G02940	ion channel POLLUX-like protein, putative (DUF1012)	5.5	15.84	1.53313	1.66405e-277	7.81385e-279
AT5G58120	Disease resistance protein (TIR-NBS-LRR class) family	3.213	9.1	1.53255	4.62691e-200	2.69894e-201
AT3G54150	S-adenosyl-L-methionine-dependent methyltransferases superfamily protein	0.493	1.246	1.53206	3.60514e-10	1.65045e-10
AT1G27720	TBP-associated factor 4B	0.103	0.293	1.5313	1.24386e-05	8.07065e-06
AT3G01900	cytochrome P450, family 94, subfamily B, polypeptide 2	0.446	1.253	1.53125	2.53772e-16	8.70159e-17
AT1G21090	Cupredoxin superfamily protein	11.533	32.86	1.53077	7.35501e-285	3.36071e-286
AT2G36640	embryonic cell protein 63	0.09	0.256	1.53009	0.000903107	0.000750155
AT5G39670	Calcium-binding EF-hand family protein	4.076	11.746	1.52896	3.55398e-63	5.04796e-64
AT2G38250	Homeodomain-like superfamily protein	0.413	1.183	1.52865	2.15107e-13	8.33987e-14
AT1G56660	MAEBL domain protein	75.18	211.156	1.5268	0	0
AT4G32200	DNA-binding HORMA family protein	3.203	9.34	1.52519	1.39071e-172	9.04506e-174
AT1G78860	D-mannose binding lectin protein with Apple-like carbohydrate-binding domain-containing protein	1.73	4.89	1.52498	1.06194e-52	1.71069e-53
AT1G76680	12-oxophytodienoate reductase 1	17.513	47.346	1.52406	0	0
AT3G25882	NIM1-interacting 2	1.68	4.73	1.52285	2.26438e-20	6.77812e-21
AT4G12720	MutT/nudix family protein	22.186	65.366	1.52211	0	0
AT1G19020	CDP-diacylglycerol-glycerol-3-phosphate 3-phosphatidyltransferase	30.03	85.483	1.52174	0	0
AT2G30360	SOS3-interacting protein 4	18.086	51.456	1.52006	0	0
AT4G01010	cyclic nucleotide-gated channel 13	0.48	1.356	1.51769	2.00293e-23	5.49703e-24
AT3G51240	flavanone 3-hydroxylase	10.58	30.75	1.51754	3.36483e-262	1.64217e-263
AT5G13190	GSH-induced LITAF domain protein	32.293	93.433	1.51676	0	0
AT3G26980	membrane-anchored ubiquitin-fold protein 4 precursor	14.856	42.083	1.51433	0	0
AT4G18010	myo-inositol polyphosphate 5-phosphatase 2	19.93	56.226	1.5105	0	0
AT2G32930	zinc finger nuclease 2	4.21	11.49	1.5096	4.19203e-127	3.52118e-128
AT3G59750	Concanavalin A-like lectin protein kinase family protein	0.42	1.166	1.50839	1.41806e-14	5.20156e-15
AT1G76970	Target of Myb protein 1	2.533	7.61	1.50831	3.84545e-75	4.7965e-76
AT5G52390	PAR1 protein	0.126	0.336	1.50564	0.000455201	0.000360691
AT2G18690	transmembrane protein	41.23	118.136	1.50539	0	0
AT3G02140	AFP2 (ABI five-binding protein 2) family protein	2.743	7.766	1.50366	5.69468e-86	6.5273e-87
AT1G51620	Protein kinase superfamily protein	0.676	1.91	1.49946	1.0805e-17	3.53372e-18
AT5G27520	peroxisomal adenine nucleotide carrier 2	10.403	29.366	1.49897	3.81755e-257	1.90022e-258
AT1G62975	basic helix-loop-helix (bHLH) DNA-binding superfamily protein	0.766	2.02	1.49707	1.83851e-16	6.27727e-17
AT1G77500	DUF630 family protein, putative (DUF630 and DUF632)	4.593	12.716	1.4949	8.60549e-262	4.21654e-263
AT3G46930	Protein kinase superfamily protein	3.546	10.316	1.49239	1.06808e-118	9.4284e-120
AT5G40540	Protein kinase superfamily protein	5.11	14.293	1.49203	2.25643e-162	1.52899e-163
AT5G64310	arabinogalactan protein 1	262.02	725.93	1.49196	0	0
AT2G46650	cytochrome B5	6.303	17.543	1.49085	5.25738e-113	4.80449e-114
AT3G26960	Pollen Ole e 1 allergen and extensin family protein	0.78	2.216	1.48828	1.08076e-18	3.40952e-19
AT2G07751	NADH:ubiquinone/plastoquinone oxidoreductase, chain 3 protein	0.636	1.676	1.48702	0.000229042	0.000173818
AT4G38140	RING/U-box superfamily protein	0.563	1.513	1.48702	6.74059e-06	4.26412e-06
AT3G25610	ATPase E1-E2 type family protein / haloacid dehalogenase-like hydrolase family protein	1.696	4.643	1.48658	1.8948e-115	1.70579e-116
AT4G14450	hypothetical protein	5.86	16.23	1.4801	2.83085e-62	4.06213e-63
AT2G37430	C2H2 and C2HC zinc fingers superfamily protein	1.646	4.433	1.47657	6.05592e-25	1.58432e-25
AT2G46510	ABA-inducible BHLH-type transcription factor	7.05	19.23	1.47485	1.07127e-270	5.10324e-272
AT2G25460	EEIG1/EHBP1 protein amino-terminal domain protein	27.723	71.823	1.46839	0	0
AT2G22880	VQ motif-containing protein	26.39	74.243	1.46826	1.1741e-122	1.01018e-123
AT4G21570	organic solute transporter ostalpha protein (DUF300)	71.363	197.953	1.46532	0	0
AT1G66090	Disease resistance protein (TIR-NBS class)	6.166	16.963	1.46394	2.6017e-163	1.75283e-164
AT4G12490	Bifunctional inhibitor/lipid-transfer protein/seed storage 2S albumin superfamily protein	1.46	3.796	1.46067	2.69452e-19	8.32504e-20
AT1G75000	GNS1/SUR4 membrane protein family	6.483	17.613	1.45893	1.6189e-139	1.24494e-140
AT2G47190	myb domain protein 2	0.39	1.036	1.45822	1.11308e-09	5.25155e-10
AT3G06890	transmembrane protein	7.376	20.103	1.45275	4.39756e-94	4.66431e-95
AT5G62570	Calmodulin binding protein-like protein	11.636	31.706	1.45074	0	0
AT3G13650	Disease resistance-responsive (dirigent-like protein) family protein	6.816	18.67	1.44995	3.49735e-120	3.07368e-121
AT1G74100	sulfotransferase 16	54.546	148.443	1.44731	0	0
AT2G22760	basic helix-loop-helix (bHLH) DNA-binding superfamily protein	2.396	6.456	1.44723	3.4492e-50	5.71732e-51
AT5G65300	hypothetical protein	24.536	67.276	1.44681	0	0
AT3G55950	CRINKLY4 related 3	3.54	9.53	1.44597	7.00755e-174	4.51679e-175
AT1G43160	related to AP2 6	3.033	8.323	1.44531	5.84298e-49	9.83858e-50
AT1G73805	Calmodulin binding protein-like protein	0.896	2.39	1.445	7.21274e-34	1.56231e-34
AT1G47130	hypothetical protein	6.776	18.543	1.44045	6.01841e-16	2.09525e-16
AT4G24160	alpha/beta-Hydrolases superfamily protein	10.816	29.093	1.43713	6.29045e-290	2.84371e-291
AT3G21520	transmembrane protein, putative (DUF679 domain membrane protein 1)	0.446	1.223	1.43698	6.34917e-07	3.64862e-07
AT2G37260	WRKY family transcription factor family protein	0.926	2.383	1.43249	4.78093e-23	1.32606e-23
AT1G56650	production of anthocyanin pigment 1	0.476	1.273	1.43055	4.09775e-09	1.99628e-09
AT5G52545	RNA-binding protein-like RNA recognition motif protein	0.473	1.286	1.42595	2.10573e-06	1.27027e-06
AT4G21903	MATE efflux family protein	0.363	0.96	1.42448	1.33077e-11	5.60456e-12
AT1G14240	GDA1/CD39 nucleoside phosphatase family protein	0.636	1.663	1.42379	1.82417e-19	5.61293e-20
BGI_novel_G000061	None	0.353	0.956	1.42245	6.27731e-06	3.96311e-06
AT5G39580	Peroxidase superfamily protein	17.006	44.84	1.41942	0	0
AT2G39420	alpha/beta-Hydrolases superfamily protein	2.993	8.01	1.41704	2.60629e-66	3.59041e-67
AT5G59730	exocyst subunit exo70 family protein H7	24.023	63.31	1.4168	0	0
AT3G16330	Avr9/Cf-9 rapidly elicited protein	1.356	3.616	1.41461	3.21619e-23	8.87371e-24
AT5G05340	Peroxidase superfamily protein	0.34	0.866	1.41461	6.91182e-08	3.66083e-08
AT4G19690	iron-regulated transporter 1	1.193	3.05	1.41225	1.7911e-25	4.6179e-26
AT1G22570	Major facilitator superfamily protein	25.086	66.653	1.41209	0	0
AT2G27310	F-box family protein	9.483	24.896	1.41174	3.20517e-212	1.82288e-213
AT5G49480	Ca2+-binding protein 1	22.036	58.196	1.40856	0	0
AT3G14870	hypothetical protein (DUF641)	2.893	7.636	1.40714	2.59355e-90	2.85173e-91
AT4G38400	expansin-like A2	9.84	25.696	1.40526	2.25073e-155	1.58859e-156
AT4G01950	glycerol-3-phosphate acyltransferase 3	31.206	80.776	1.4049	0	0
AT1G28380	MAC/Perforin domain-containing protein	31.863	83.01	1.40436	0	0
AT3G57730	Protein kinase superfamily protein	0.516	1.38	1.40237	1.97246e-14	7.29457e-15
AT2G24100	ATP-dependent DNA helicase	7.486	19.996	1.4019	5.67478e-202	3.2881e-203
AT3G44190	FAD/NAD(P)-binding oxidoreductase family protein	26.293	70.166	1.40055	0	0
AT3G25400	dCTP pyrophosphatase-like protein	6.853	18.13	1.39857	1.76093e-88	1.97217e-89
AT4G21390	S-locus lectin protein kinase family protein	0.443	1.136	1.39723	8.8591e-20	2.70439e-20
AT5G08790	NAC (No Apical Meristem) domain transcriptional regulator superfamily protein	41.01	108.6	1.39642	0	0
AT2G15490	UDP-glycosyltransferase 73B4	1.283	3.256	1.39226	1.40232e-30	3.2556e-31
AT3G63060	EID1-like 3	2.676	7.126	1.39145	1.19804e-61	1.73194e-62
AT5G24070	Peroxidase superfamily protein	0.64	1.68	1.39016	1.30236e-12	5.23676e-13
AT3G55310	NAD(P)-binding Rossmann-fold superfamily protein	0.38	1.016	1.38907	9.17906e-07	5.36051e-07
AT5G08500	Transmembrane CLPTM1 family protein	8.756	22.546	1.38606	2.60913e-271	1.23784e-272
AT1G53870	LURP-one-like protein (DUF567)	4.486	12.37	1.38595	1.24707e-81	1.48275e-82
AT3G12145	Leucine-rich repeat (LRR) family protein	8.163	21.146	1.38586	5.83956e-169	3.86047e-170
AT1G78230	Outer arm dynein light chain 1 protein	4.893	12.476	1.38548	8.77534e-169	5.8098e-170
AT1G71697	choline kinase 1	4.783	12.383	1.38523	6.98284e-124	5.96043e-125
AT5G56970	cytokinin oxidase 3	0.11	0.273	1.38514	0.00072217	0.000590594
AT4G29670	atypical CYS HIS rich thioredoxin 2	77.916	215.293	1.38324	0	0
AT1G35310	MLP-like protein 168	1.236	3.273	1.38194	2.62615e-15	9.37246e-16
AT1G07000	exocyst subunit exo70 family protein B2	8.786	22.466	1.38086	1.5004e-277	7.03082e-279
AT4G24340	Phosphorylase superfamily protein	1.52	3.933	1.38004	1.66458e-26	4.19297e-27
AT4G08770	Peroxidase superfamily protein	1.99	5.11	1.37702	5.60366e-39	1.09882e-39
AT2G30040	mitogen-activated protein kinase kinase kinase 14	19.21	49.973	1.37565	0	0
AT2G24330	integral membrane metal-binding family protein (DUF2296)	8.11	21.046	1.37409	2.07142e-208	1.19016e-209
AT2G20562	taximin	2.05	5.27	1.37383	8.06246e-18	2.62502e-18
AT4G09030	arabinogalactan protein 10	47.086	119.233	1.37317	0	0
AT5G05365	Heavy metal transport/detoxification superfamily protein	4.623	11.906	1.37009	1.74557e-29	4.13226e-30
AT4G19520	disease resistance protein (TIR-NBS-LRR class) family	2.84	7.29	1.36958	7.46664e-217	4.13762e-218
AT2G18620	Terpenoid synthases superfamily protein	0.496	1.25	1.36928	2.48465e-10	1.12516e-10
AT5G10300	methyl esterase 5	2.926	7.583	1.36836	3.73103e-46	6.53632e-47
AT3G44326	F-box family protein	4.94	12.993	1.36676	2.80398e-86	3.2085e-87
AT3G03050	cellulose synthase-like D3	17.63	44.806	1.3661	0	0
AT1G73010	inorganic pyrophosphatase 1	1.77	4.443	1.36587	4.00195e-31	9.15858e-32
AT1G80980	stress response NST1-like protein	1.65	4.12	1.3658	7.58921e-29	1.82019e-29
AT5G16830	syntaxin of plants 21	24.403	61.863	1.36471	0	0
AT2G02630	Cysteine/Histidine-rich C1 domain family protein	0.26	0.653	1.36446	2.87024e-08	1.47864e-08
AT1G80110	phloem protein 2-B11	4.126	10.69	1.36367	2.46469e-79	2.96883e-80
AT3G10280	3-ketoacyl-CoA synthase 14	0.496	1.303	1.36301	1.43379e-10	6.37296e-11
AT1G58420	Uncharacterized conserved protein UCP031279	5.713	14.57	1.35892	2.45309e-71	3.18857e-72
AT1G59860	HSP20-like chaperones superfamily protein	1.276	3.31	1.35841	4.2678e-16	1.47708e-16
AT1G64380	Integrase-type DNA-binding superfamily protein	8.313	20.88	1.35481	1.88133e-174	1.20531e-175
AT1G49520	SWIB complex BAF60b domain-containing protein	1.18	2.71	1.35377	2.24945e-35	4.71057e-36
AT1G01260	basic helix-loop-helix (bHLH) DNA-binding superfamily protein	3.276	8.33	1.35148	5.92006e-112	5.4849e-113
AT5G42570	B-cell receptor-associated 31-like protein	15.08	38.576	1.35134	7.57446e-216	4.21209e-217
AT3G07490	ARF-GAP domain 11	0.283	0.73	1.34952	0.000522297	0.00041754
AT4G17470	alpha/beta-Hydrolases superfamily protein	0.326	0.846	1.34952	2.59382e-07	1.4379e-07
AT1G50740	Transmembrane proteins 14C	43.06	109.416	1.34419	0	0
AT5G22630	arogenate dehydratase 5	27.903	70.433	1.34365	0	0
AT3G51970	acyl-CoA sterol acyl transferase 1	9.623	24.253	1.34341	6.89289e-156	4.85166e-157
AT5G11650	alpha/beta-Hydrolases superfamily protein	14.21	36.43	1.34341	0	0
AT5G64850	sorbin/SH3 domain protein	10.836	27.543	1.34274	1.83909e-121	1.6002e-122
AT1G24100	UDP-glucosyl transferase 74B1	10.7	26.716	1.3422	1.79512e-229	9.63346e-231
AT1G13210	autoinhibited Ca2+/ATPase II	7.496	18.6	1.34118	0	0
AT5G58680	ARM repeat superfamily protein	3.18	8.123	1.33979	1.09912e-59	1.63382e-60
AT3G46080	C2H2-type zinc finger family protein	5.993	15.25	1.33912	1.08004e-58	1.62225e-59
AT2G24600	Ankyrin repeat family protein	10.84	28.053	1.33756	0	0
AT1G17345	SAUR-like auxin-responsive protein family	1.376	3.5	1.33692	6.8323e-23	1.90567e-23
AT5G05190	hypothetical protein (DUF3133)	4.436	10.97	1.33568	2.24445e-157	1.56888e-158
AT2G29065	GRAS family transcription factor	1.086	2.743	1.33482	5.54017e-33	1.22372e-33
AT1G15580	indole-3-acetic acid inducible 5	0.573	1.476	1.33425	7.40503e-07	4.28704e-07
AT2G46270	G-box binding factor 3	4.726	11.82	1.33342	1.24305e-111	1.1553e-112
AT3G21070	NAD kinase 1	15.46	38.54	1.33303	0	0
AT4G09100	RING/U-box superfamily protein	0.28	0.72	1.33244	0.000886593	0.000735662
AT5G39220	alpha/beta-Hydrolases superfamily protein	0.14	0.356	1.33244	0.000886593	0.000735662
AT2G46400	WRKY DNA-binding protein 46	8.993	22.236	1.33093	2.79583e-146	2.06845e-147
AT1G74070	Cyclophilin-like peptidyl-prolyl cis-trans isomerase family protein	0.17	0.43	1.32989	8.83137e-05	6.33199e-05
AT3G58790	galacturonosyltransferase 15	6.363	15.313	1.32789	1.2035e-136	9.48896e-138
AT5G09800	ARM repeat superfamily protein	2.736	6.84	1.32636	4.41618e-59	6.60749e-60
AT4G20780	calmodulin like 42	4.4	10.986	1.32554	1.54689e-53	2.46634e-54
AT2G45680	TCP family transcription factor	18.383	45.41	1.32545	0	0
AT1G66760	MATE efflux family protein	14.483	36.413	1.32498	0	0
AT5G12010	nuclease	5.726	14.22	1.32283	1.52048e-141	1.15299e-142
AT1G17300	hypothetical protein	0.236	0.743	1.32037	0.000375101	0.000293522
AT5G17850	Sodium/calcium exchanger family protein	11.536	28.53	1.32017	9.80978e-301	4.29163e-302
AT5G57550	xyloglucan endotransglucosylase/hydrolase 25	0.576	1.406	1.31935	1.52321e-09	7.25466e-10
AT3G58990	isopropylmalate isomerase 1	6.706	16.38	1.31928	1.33873e-105	1.3015e-106
AT3G06500	Plant neutral invertase family protein	12.69	31.493	1.31608	0	0
AT5G43380	type one serine/threonine protein phosphatase 6	2.323	5.68	1.31461	1.5768e-49	2.6336e-50
AT3G45970	expansin-like A1	66.466	161.88	1.31034	0	0
AT5G54860	Major facilitator superfamily protein	2.66	6.54	1.31003	2.31368e-65	3.20754e-66
AT2G27660	Cysteine/Histidine-rich C1 domain family protein	1.293	3.1	1.30982	2.54097e-40	4.90355e-41
AT3G10300	Calcium-binding EF-hand family protein	32.243	80.196	1.30938	0	0
AT4G30780	ATP-dependent DNA helicase	9.673	23.846	1.30742	6.32018e-262	3.09064e-263
AT5G19870	transmembrane epididymal protein (DUF716)	0.173	0.446	1.30445	0.000990963	0.00082949
AT4G23190	cysteine-rich RLK (RECEPTOR-like protein kinase) 11	7.513	18.38	1.30377	2.78245e-198	1.63656e-199
AT2G21120	magnesium transporter, putative (DUF803)	14.93	36.726	1.29925	0	0
AT3G20110	cytochrome P450, family 705, subfamily A, polypeptide 20	0.176	0.403	1.29889	2.85293e-05	1.9257e-05
AT2G18150	Peroxidase superfamily protein	0.316	0.756	1.29678	1.2821e-06	7.58462e-07
AT2G21500	RING/U-box superfamily protein	13.383	32.24	1.29668	3.33851e-303	1.44756e-304
AT4G39580	Galactose oxidase/kelch repeat superfamily protein	3.18	7.77	1.29608	3.99014e-43	7.31999e-44
AT4G20830	FAD-binding Berberine family protein	108.543	264.843	1.29413	0	0
AT5G45110	NPR1-like protein 3	16.346	39.483	1.2917	0	0
AT1G14870	PLANT CADMIUM RESISTANCE 2	41.383	100.746	1.29048	0	0
AT2G25470	receptor like protein 21	0.09	0.206	1.28539	0.00022661	0.000171751
AT1G34260	FORMS APLOID AND BINUCLEATE CELLS 1A	3.473	8.29	1.28435	2.15127e-182	1.34479e-183
AT3G61390	RING/U-box superfamily protein	0.183	0.453	1.28134	9.58676e-05	6.90622e-05
AT1G75860	DNA ligase	8.78	21.453	1.28085	1.69027e-149	1.23409e-150
AT5G24760	GroES-like zinc-binding dehydrogenase family protein	1.89	4.676	1.27985	3.59538e-38	7.17952e-39
AT1G05575	transmembrane protein	11.926	28.92	1.27789	2.08689e-93	2.22565e-94
AT2G26190	calmodulin-binding family protein	24.846	59.336	1.27459	0	0
AT2G29710	UDP-Glycosyltransferase superfamily protein	0.33	0.786	1.27261	6.07526e-08	3.20535e-08
AT2G42720	FBD, F-box, Skp2-like and Leucine Rich Repeat domains containing protein	0.116	0.296	1.27151	0.000904757	0.000751614
AT3G62260	Protein phosphatase 2C family protein	21.05	51.1	1.27142	0	0
AT1G56250	phloem protein 2-B14	1.31	3.11	1.27104	6.45906e-19	2.02009e-19
AT1G07870	Protein kinase superfamily protein	4.72	11.376	1.26679	1.21954e-95	1.27573e-96
AT2G45760	BON association protein 2	0.343	0.803	1.26638	0.000161282	0.000119751
AT2G13790	somatic embryogenesis receptor-like kinase 4	5.483	12.84	1.26359	1.19045e-174	7.60376e-176
AT4G30470	NAD(P)-binding Rossmann-fold superfamily protein	11.096	26.43	1.26256	7.84661e-174	5.06525e-175
AT2G32020	Acyl-CoA N-acyltransferases (NAT) superfamily protein	1.956	4.58	1.25926	6.32364e-21	1.86154e-21
AT1G69260	ABI five binding protein	5.59	13.386	1.25779	1.29443e-97	1.33645e-98
AT5G67080	mitogen-activated protein kinase kinase kinase 19	1.126	2.713	1.25771	4.31248e-18	1.38815e-18
AT5G25880	NADP-malic enzyme 3	0.153	0.37	1.25707	5.74528e-05	4.0277e-05
AT1G04490	hypothetical protein (DUF3527)	0.513	1.206	1.25539	7.37828e-11	3.22215e-11
AT3G11820	syntaxin of plants 121	59.406	138.446	1.25538	0	0
AT5G18470	Curculin-like (mannose-binding) lectin family protein	18.933	44.633	1.25218	3.88131e-306	1.66405e-307
AT4G36990	heat shock factor 4	11.343	26.673	1.25106	8.33099e-215	4.68139e-216
AT5G64900	precursor of peptide 1	3.83	8.946	1.24998	8.82316e-28	2.16361e-28
AT1G30040	gibberellin 2-oxidase	3.06	7.2	1.24791	7.73489e-63	1.10541e-63
AT2G27500	Glycosyl hydrolase superfamily protein	33.37	78.36	1.24707	0	0
AT2G30100	pentatricopeptide (PPR) repeat-containing protein	1.633	3.843	1.24631	5.55477e-36	1.14918e-36
AT1G61800	glucose-6-phosphate/phosphate translocator 2	2.463	5.8	1.24614	1.08079e-47	1.85979e-48
AT1G76070	hypothetical protein	7.86	18.51	1.24601	5.96755e-104	5.90601e-105
BGI_novel_G000025	None	34.97	83.773	1.24426	6.00411e-218	3.30965e-219
AT4G21850	methionine sulfoxide reductase B9	50.483	120.02	1.24273	0	0
AT1G34750	Protein phosphatase 2C family protein	2.55	6.01	1.24171	4.14104e-44	7.4519e-45
AT1G65560	Zinc-binding dehydrogenase family protein	2.88	6.82	1.24137	2.64832e-45	4.68847e-46
AT1G24150	formin homologue 4	2.663	6.116	1.23629	2.42675e-76	2.9939e-77
AT3G59350	Protein kinase superfamily protein	75.886	179.126	1.235	0	0
AT3G50900	hypothetical protein	5.28	12.383	1.23436	1.1172e-55	1.73129e-56
AT4G39320	microtubule-associated protein-like protein	1.586	3.69	1.23306	5.50889e-19	1.7181e-19
AT2G43320	S-adenosyl-L-methionine-dependent methyltransferases superfamily protein	5.42	11.853	1.23304	3.02935e-82	3.58713e-83
AT4G23060	IQ-domain 22	18.54	43.276	1.23162	0	0
AT5G53370	pectin methylesterase PCR fragment F	10.97	25.956	1.23162	2.33283e-230	1.24737e-231
AT4G11350	transferring glycosyl group transferase (DUF604)	0.353	0.846	1.23022	7.54907e-09	3.74809e-09
AT2G34350	Nodulin-like / Major Facilitator Superfamily protein	0.44	1.046	1.22922	1.13897e-09	5.37592e-10
AT1G73880	UDP-glucosyl transferase 89B1	1.936	4.34	1.22599	2.74809e-38	5.46621e-39
AT5G08760	transmembrane protein	5.62	13.086	1.22572	1.18218e-24	3.12381e-25
AT2G20142	Toll-Interleukin-Resistance (TIR) domain family protein	1.143	2.633	1.22478	5.01601e-13	1.98035e-13
AT1G74360	Leucine-rich repeat protein kinase family protein	0.656	1.5	1.22324	4.51147e-26	1.15045e-26
AT5G64667	inflorescence deficient in abscission (IDA)-like 2	0.7	1.613	1.22023	4.65223e-07	2.63637e-07
AT4G24890	purple acid phosphatase 24	0.116	0.273	1.22019	0.000895282	0.000743394
AT5G50670	Squamosa promoter-binding protein-like (SBP domain) transcription factor family protein	8.923	20.77	1.21695	2.34391e-152	1.67714e-153
AT3G28850	Glutaredoxin family protein	2.233	5.12	1.21522	2.85556e-47	4.94986e-48
AT3G13600	calmodulin-binding family protein	1.663	3.59	1.21451	4.46379e-36	9.23042e-37
AT1G65730	YELLOW STRIPE like 7	0.886	2.04	1.21435	2.2657e-23	6.23139e-24
AT3G06020	FANTASTIC four-like protein (DUF3049)	1.23	2.78	1.21345	3.42162e-15	1.22746e-15
AT5G12230	mediator of RNA polymerase II transcription subunit 19a-like protein	8.65	19.713	1.2133	6.55304e-110	6.16693e-111
AT1G51760	peptidase M20/M25/M40 family protein	9.226	21.443	1.21324	3.56261e-170	2.34134e-171
AT1G53542	hypothetical protein	4.516	10.41	1.21081	7.72233e-07	4.47976e-07
AT3G57880	Calcium-dependent lipid-binding (CaLB domain) plant phosphoribosyltransferase family protein	12.72	29.153	1.21067	0	0
AT3G52400	syntaxin of plants 122	57.68	132.826	1.21019	0	0
AT3G25240	sulfate/thiosulfate import ATP-binding protein, putative (DUF506)	0.27	0.626	1.20979	0.000269612	0.000206467
AT1G05100	mitogen-activated protein kinase kinase kinase 18	1.46	3.37	1.20791	1.21546e-20	3.60996e-21
AT5G13210	Uncharacterized conserved protein UCP015417, vWA	0.436	1.023	1.20741	3.16692e-14	1.18166e-14
AT3G05500	Rubber elongation factor protein (REF)	53.543	120.096	1.20606	0	0
AT1G14520	myo-inositol oxygenase 1	0.73	1.633	1.20513	7.23319e-11	3.15527e-11
AT5G65280	GCR2-like 1	3.126	7.02	1.20417	4.27749e-64	6.00492e-65
AT1G65486	transmembrane protein	4.28	10.93	1.20296	5.83613e-18	1.89052e-18
AT4G00970	cysteine-rich RLK (RECEPTOR-like protein kinase) 41	0.946	2.176	1.20217	1.33532e-24	3.53367e-25
AT3G16350	Homeodomain-like superfamily protein	4.04	9.263	1.20198	2.70433e-78	3.2864e-79
AT1G29025	Calcium-binding EF-hand family protein	1.393	3.17	1.20118	7.09854e-31	1.63419e-31
AT4G35600	Protein kinase superfamily protein	8.07	18.256	1.19778	2.55967e-138	1.99576e-139
AT2G18193	P-loop containing nucleoside triphosphate hydrolases superfamily protein	0.51	1.166	1.19751	2.81406e-10	1.27844e-10
AT4G34710	arginine decarboxylase 2	194.6	437.693	1.19666	0	0
AT2G38790	hypothetical protein	4.726	11.156	1.19447	2.44221e-51	3.99593e-52
AT1G29690	MAC/Perforin domain-containing protein	27.136	61.223	1.19174	0	0
AT1G16130	wall associated kinase-like 2	2.55	5.37	1.19045	3.9283e-67	5.33903e-68
AT4G23515	Toll-Interleukin-Resistance (TIR) domain family protein	0.573	1.296	1.18934	8.15313e-08	4.34445e-08
AT1G12950	root hair specific 2	0.8	1.813	1.18918	3.50266e-16	1.20784e-16
AT1G02270	Calcium-binding endonuclease/exonuclease/phosphatase family	8.586	19.413	1.18874	1.43279e-140	1.09625e-141
AT2G28105	replication factor-A carboxy-terminal domain protein	0.583	0.636	1.18778	2.23512e-05	1.49239e-05
AT3G60140	Glycosyl hydrolase superfamily protein	0.516	1.176	1.18679	3.54059e-11	1.51866e-11
AT5G03840	PEBP (phosphatidylethanolamine-binding protein) family protein	0.546	1.223	1.18513	1.42097e-05	9.27785e-06
AT4G34390	extra-large GTP-binding protein 2	10.163	22.716	1.18458	0	0
AT1G76650	calmodulin-like 38	89.676	204.093	1.18423	0	0
AT4G28460	transmembrane protein	0.673	1.433	1.18371	3.99763e-05	2.74344e-05
AT4G30090	golgin family A protein	0.506	1.136	1.18371	6.10204e-09	3.01275e-09
AT1G77855	BPS1-like protein	1.593	3.556	1.18351	2.40688e-21	6.99643e-22
AT3G20500	purple acid phosphatase 18	16.6	37.656	1.18346	1.29519e-238	6.81209e-240
AT3G52520	hypothetical protein	2.756	6.083	1.18346	9.40466e-34	2.0444e-34
AT1G01120	3-ketoacyl-CoA synthase 1	37.53	84.786	1.18228	0	0
AT3G50950	HOPZ-ACTIVATED RESISTANCE 1	19.413	42.76	1.18088	0	0
AT4G32800	Integrase-type DNA-binding superfamily protein	11.23	25.216	1.1805	5.00999e-147	3.69683e-148
AT4G34150	Calcium-dependent lipid-binding (CaLB domain) family protein	144.683	328.626	1.17825	0	0
AT1G06475	transmembrane protein	1.196	2.756	1.17625	2.47104e-07	1.36668e-07
AT1G73480	alpha/beta-Hydrolases superfamily protein	17.07	38.793	1.17588	0	0
AT1G30730	FAD-binding Berberine family protein	4.973	11.02	1.17387	2.28109e-90	2.50595e-91
AT5G42010	Transducin/WD40 repeat-like superfamily protein	0.356	0.783	1.17236	6.85123e-11	2.98199e-11
AT1G70140	formin 8	1.38	3.086	1.17198	1.17578e-35	2.44962e-36
AT3G13050	Major facilitator superfamily protein	3.69	8.233	1.1712	2.98156e-67	4.0436e-68
AT4G23070	RHOMBOID-like protein 7	0.263	0.576	1.17055	0.00074549	0.000611767
AT5G48400	Glutamate receptor family protein	0.093	0.2	1.17055	0.00074549	0.000611767
AT4G31110	Wall-associated kinase family protein	0.576	1.276	1.17033	1.46455e-14	5.37633e-15
AT3G17120	transmembrane protein	8.086	18.203	1.17005	3.49598e-141	2.66802e-142
AT4G34420	P-loop containing nucleoside triphosphate hydrolases superfamily protein	0.64	1.423	1.16988	5.3262e-10	2.46735e-10
AT2G32030	Acyl-CoA N-acyltransferases (NAT) superfamily protein	5.516	12.29	1.16894	3.27078e-55	5.10679e-56
AT5G20190	Tetratricopeptide repeat (TPR)-like superfamily protein	28.066	63.323	1.16664	0	0
AT1G10340	Ankyrin repeat family protein	1.62	3.563	1.16555	4.09199e-31	9.36864e-32
AT4G34131	UDP-glucosyl transferase 73B3	5.33	11.706	1.16229	2.06098e-84	2.39437e-85
AT4G30290	xyloglucan endotransglucosylase/hydrolase 19	39.676	87.61	1.16164	0	0
AT2G31880	Leucine-rich repeat protein kinase family protein	72.41	158.533	1.1614	0	0
AT5G24590	TCV-interacting protein	52.733	116.586	1.16103	0	0
AT3G45040	phosphatidate cytidylyltransferase family protein	6.74	15.103	1.16002	1.26299e-127	1.05719e-128
AT2G02010	glutamate decarboxylase 4	1.203	2.626	1.15978	7.61023e-22	2.18554e-22
AT2G22470	arabinogalactan protein 2	49.58	109.783	1.15798	0	0
AT3G46090	C2H2 and C2HC zinc fingers superfamily protein	14.116	32.04	1.15769	4.36779e-126	3.68581e-127
AT2G46500	phosphoinositide 4-kinase gamma 4	24.503	54.413	1.15612	0	0
AT2G22770	basic helix-loop-helix (bHLH) DNA-binding superfamily protein	12.18	27.103	1.15604	1.84596e-170	1.21137e-171
AT2G30720	Thioesterase/thiol ester dehydrase-isomerase superfamily protein	2.99	6.53	1.15542	3.86399e-48	6.59646e-49
AT3G13610	2-oxoglutarate (2OG) and Fe(II)-dependent oxygenase superfamily protein	1.286	2.806	1.15534	5.85794e-18	1.89815e-18
AT2G33580	Protein kinase superfamily protein	14.233	31.173	1.1531	0	0
AT1G70800	Calcium-dependent lipid-binding (CaLB domain) family protein	1.563	3.506	1.15167	1.24688e-15	4.40152e-16
AT3G29000	Calcium-binding EF-hand family protein	6.976	15.383	1.15054	4.66979e-51	7.68154e-52
AT4G29690	Alkaline-phosphatase-like family protein	3.783	8.403	1.14923	7.98343e-58	1.20923e-58
AT4G23210	cysteine-rich RLK (RECEPTOR-like protein kinase) 13	0.663	1.456	1.14884	1.09982e-15	3.87383e-16
AT3G53232	ROTUNDIFOLIA like 1	0.723	1.61	1.14788	5.71641e-06	3.59566e-06
AT5G39030	Protein kinase superfamily protein	1.046	2.303	1.14788	6.66274e-27	1.6647e-27
AT1G08920	ERD (early response to dehydration) six-like 1	12.693	28.17	1.14769	1.51584e-231	8.07575e-233
AT5G52810	NAD(P)-binding Rossmann-fold superfamily protein	3.366	7.373	1.14637	4.9858e-41	9.49069e-42
AT5G19240	Glycoprotein membrane precursor GPI-anchored	63.36	137.796	1.14631	0	0
AT4G02330	Plant invertase/pectin methylesterase inhibitor superfamily	9.48	20.5	1.14613	4.71098e-162	3.21513e-163
AT3G57450	hypothetical protein	128.413	288.796	1.14479	0	0
AT1G18590	sulfotransferase 17	3.466	7.523	1.14355	7.97196e-47	1.38574e-47
AT4G33920	Protein phosphatase 2C family protein	51.87	114.283	1.14272	0	0
AT5G59570	Homeodomain-like superfamily protein	3.65	7.493	1.14154	1.84642e-70	2.42693e-71
AT5G63790	NAC domain containing protein 102	41.126	90.416	1.14106	0	0
AT1G20823	RING/U-box superfamily protein	34.096	75.366	1.14105	1.75008e-293	7.79246e-295
AT1G77390	CYCLIN A1;2	1.093	2.38	1.14029	3.04029e-17	1.00791e-17
AT5G52310	low-temperature-responsive protein 78 (LTI78) / desiccation-responsive protein 29A (RD29A)	24.72	53.906	1.13889	0	0
AT3G21310	Core-2/I-branching beta-1,6-N-acetylglucosaminyltransferase family protein	0.206	0.456	1.13765	2.7085e-06	1.65074e-06
AT1G07150	mitogen-activated protein kinase kinase kinase 13	3.366	7.44	1.13699	2.23575e-48	3.79722e-49
AT5G10830	S-adenosyl-L-methionine-dependent methyltransferases superfamily protein	5.726	12.52	1.13572	1.33237e-59	1.98442e-60
AT5G65470	O-fucosyltransferase family protein	16.666	36.276	1.13519	5.44275e-305	2.34408e-306
AT4G01090	hypothetical protein (DUF3133)	8.113	17.393	1.13453	2.30259e-205	1.32746e-206
AT4G25580	CAP160 protein	1.8	3.893	1.13435	5.88885e-34	1.2744e-34
AT1G16400	cytochrome P450, family 79, subfamily F, polypeptide 2	2.563	5.436	1.13416	1.5372e-45	2.71392e-46
AT5G48450	SKU5 similar 3	3.543	6.913	1.13346	2.21606e-74	2.77706e-75
AT3G25655	inflorescence deficient in abscission (IDA)-like 1	0.9	1.98	1.13338	7.90251e-06	5.03142e-06
AT4G30210	P450 reductase 2	33.64	72.76	1.13257	0	0
AT5G52410	oxidoreductase/transition metal ion-binding protein	1.43	3.086	1.13193	1.16658e-30	2.69924e-31
AT1G50590	RmlC-like cupins superfamily protein	0.553	1.196	1.13121	6.61132e-06	4.17977e-06
AT1G09930	oligopeptide transporter 2	0.13	0.28	1.13068	0.000605954	0.000489838
AT2G15480	UDP-glucosyl transferase 73B5	2.51	5.253	1.12966	1.59011e-42	2.96038e-43
AT4G25390	Protein kinase superfamily protein	4.74	10.28	1.12731	1.49902e-103	1.48939e-104
AT5G52750	Heavy metal transport/detoxification superfamily protein	3.736	8.126	1.12671	9.31777e-24	2.52736e-24
AT1G35140	Phosphate-responsive 1 family protein	144.63	314.773	1.12569	0	0
AT5G67300	myb domain protein r1	166.873	364.466	1.1256	0	0
AT1G16670	Protein kinase superfamily protein	4.913	10.703	1.12548	2.30163e-80	2.76122e-81
AT3G20600	Late embryogenesis abundant (LEA) hydroxyproline-rich glycoprotein family	20.416	43.73	1.12533	1.00363e-161	6.88856e-163
AT1G19380	sugar, putative (DUF1195)	91.34	199.73	1.12496	0	0
AT5G03350	Legume lectin family protein	1.773	3.79	1.12294	9.10356e-17	3.07993e-17
AT1G06410	trehalose-phosphatase/synthase 7	21.333	45.81	1.12187	0	0
AT3G54200	Late embryogenesis abundant (LEA) hydroxyproline-rich glycoprotein family	52	112.36	1.1204	0	0
AT5G66130	RADIATION SENSITIVE 17	1.443	3.11	1.12037	3.53742e-27	8.79363e-28
AT1G53840	pectin methylesterase 1	60.473	129.516	1.12003	0	0
AT4G30600	signal recognition particle receptor alpha subunit family protein	30.67	65.763	1.11892	0	0
AT5G17000	Zinc-binding dehydrogenase family protein	5.59	12.096	1.11865	7.4727e-75	9.34988e-76
AT3G44630	Disease resistance protein (TIR-NBS-LRR class) family	8.06	16.853	1.11863	2.21167e-281	1.02347e-282
AT3G60540	Preprotein translocase Sec, Sec61-beta subunit protein	0.963	2.03	1.11819	1.90186e-06	1.14284e-06
AT4G27850	Glycine-rich protein family	0.21	0.46	1.11779	0.000297229	0.000228945
AT1G17170	glutathione S-transferase TAU 24	2.116	4.5	1.11699	4.55425e-22	1.30127e-22
AT1G80840	WRKY DNA-binding protein 40	115.403	249.946	1.11699	0	0
AT3G54000	TIP41-like protein	9.47	19.82	1.11657	7.31788e-166	4.89468e-167
AT4G39940	APS-kinase 2	20.486	44.583	1.11595	8.67088e-242	4.49305e-243
AT1G69430	Son of sevenless protein	0.556	1.196	1.11505	7.24385e-09	3.59091e-09
AT5G24030	SLAC1 homologue 3	15.72	33.283	1.11442	0	0
AT2G32660	receptor like protein 22	0.86	1.893	1.11369	6.56168e-19	2.05346e-19
AT1G66350	RGA-like 1	5.343	11.516	1.11268	1.29272e-95	1.35479e-96
AT5G01881	transmembrane protein	2.15	4.616	1.11014	7.40641e-08	3.93431e-08
AT4G05100	myb domain protein 74	1.43	3.033	1.10902	9.36163e-16	3.28829e-16
AT4G35320	hypothetical protein	12.156	25.846	1.10728	7.40157e-93	7.96567e-94
AT3G03850	SAUR-like auxin-responsive protein family	0.903	1.96	1.10702	3.11676e-06	1.91047e-06
AT3G50910	netrin receptor DCC	6.73	14.38	1.10479	1.49518e-115	1.34458e-116
AT5G61810	Mitochondrial substrate carrier family protein	5.503	11.846	1.10405	1.05682e-87	1.18976e-88
AT1G68410	Protein phosphatase 2C family protein	5.263	11.386	1.10333	2.2835e-100	2.31323e-101
AT1G24140	Matrixin family protein	3.11	6.656	1.10312	1.16069e-46	2.02211e-47
AT3G02840	ARM repeat superfamily protein	28.296	60.31	1.10237	3.19191e-281	1.4833e-282
AT2G35930	plant U-box 23	79.473	167.6	1.10236	0	0
AT5G01830	ARM repeat superfamily protein	3.303	6.94	1.10137	2.6827e-77	3.29662e-78
AT1G50040	formin-like protein, putative (DUF1005)	3.496	7.256	1.10126	3.72725e-51	6.1275e-52
AT2G22870	P-loop containing nucleoside triphosphate hydrolases superfamily protein	10.543	22.713	1.10034	2.98458e-150	2.16748e-151
AT1G01600	cytochrome P450, family 86, subfamily A, polypeptide 4	1.876	3.93	1.1001	9.0848e-37	1.85475e-37
AT2G28650	exocyst subunit exo70 family protein H8	0.4	0.86	1.1	1.58189e-07	8.60605e-08
AT1G15210	pleiotropic drug resistance 7	3.76	7.91	1.09863	7.44414e-145	5.54362e-146
AT4G08500	MAPK/ERK kinase kinase 1	12.1	25.533	1.0986	2.10979e-253	1.06248e-254
AT3G50930	cytochrome BC1 synthesi	7.423	15.566	1.09798	2.16453e-152	1.54668e-153
AT3G61980	serine protease inhibitor, Kazal-type family protein	18.903	40.886	1.09737	2.26814e-144	1.69569e-145
AT1G62560	flavin-monooxygenase glucosinolate S-oxygenase 3	0.583	1.24	1.0973	1.72659e-10	7.72142e-11
AT1G71360	Galactose-binding protein	2.573	5.476	1.09727	2.31403e-45	4.0944e-46
AT5G01110	Tetratricopeptide repeat (TPR)-like superfamily protein	0.41	0.87	1.09722	1.39352e-09	6.61803e-10
AT3G61640	arabinogalactan protein 20	45.16	95.866	1.09703	1.5191e-291	6.77875e-293
AT5G46910	Transcription factor jumonji (jmj) family protein / zinc finger (C5HC2 type) family protein	2.47	5.196	1.09672	5.23303e-66	7.21915e-67
AT4G29610	Cytidine/deoxycytidylate deaminase family protein	6.57	14.153	1.09628	7.17624e-60	1.06394e-60
AT5G66210	calcium-dependent protein kinase 28	23.463	51.09	1.09565	0	0
AT3G05390	S-adenosyl-L-methionine-dependent methyltransferase	0.48	1.013	1.09549	7.94561e-09	3.95115e-09
AT2G32190	cysteine-rich/transmembrane domain A-like protein	15.673	34.146	1.09498	2.19934e-86	2.50808e-87
AT1G67920	hypothetical protein	15.33	33.383	1.0943	4.12461e-67	5.60985e-68
AT1G61360	S-locus lectin protein kinase family protein	2.483	5.313	1.09255	6.00244e-62	8.63654e-63
AT1G42990	basic region/leucine zipper motif 60	59.91	128.146	1.09143	0	0
AT1G58223	hypothetical protein	0.506	1.073	1.09078	1.31659e-06	7.79891e-07
AT3G21330	basic helix-loop-helix (bHLH) DNA-binding superfamily protein	2.963	6.263	1.09076	2.5064e-42	4.68088e-43
AT2G42760	DUF1685 family protein	9.523	19.9	1.08942	1.68586e-113	1.53408e-114
AT2G47680	zinc finger (CCCH type) helicase family protein	1.286	2.71	1.08838	1.68418e-36	3.4597e-37
AT3G55500	expansin A16	1.28	2.75	1.08771	7.38313e-14	2.80078e-14
AT4G15330	cytochrome P450, family 705, subfamily A, polypeptide 1	1.8	3.813	1.08766	1.84257e-27	4.55534e-28
AT1G18710	myb domain protein 47	1.9	4.093	1.08741	2.32553e-23	6.39822e-24
AT1G59820	aminophospholipid ATPase 3	3.893	8.16	1.08704	3.58789e-130	2.97536e-131
AT5G62620	Galactosyltransferase family protein	2.983	6.28	1.08608	1.60041e-64	2.23738e-65
AT3G25250	AGC (cAMP-dependent, cGMP-dependent and protein kinase C) kinase family protein	5.38	11.15	1.08564	3.49754e-68	4.69577e-69
AT5G58720	smr (Small MutS Related) domain-containing protein	12.5	26.483	1.08557	6.39288e-198	3.77255e-199
AT1G68450	VQ motif-containing protein	0.76	1.603	1.08417	9.98079e-06	6.40606e-06
AT1G72140	Major facilitator superfamily protein	1.05	2.216	1.08354	6.4347e-17	2.16762e-17
AT5G47070	Protein kinase superfamily protein	6.49	13.603	1.08352	1.88057e-99	1.91969e-100
AT5G22550	transmembrane protein, putative (DUF247)	0.74	1.55	1.08308	2.67879e-10	1.21464e-10
AT3G24550	proline extensin-like receptor kinase 1	40.023	83.04	1.08289	0	0
AT5G10380	RING/U-box superfamily protein	5.273	10.953	1.08285	1.60246e-47	2.76214e-48
AT4G24370	hypothetical protein	35.846	77.006	1.08269	8.43723e-196	5.01178e-197
AT5G53590	SAUR-like auxin-responsive protein family	8.713	18.226	1.08264	1.61172e-63	2.27513e-64
AT4G26890	mitogen-activated protein kinase kinase kinase 16	0.666	1.423	1.08263	3.10223e-09	1.50375e-09
AT1G18210	Calcium-binding EF-hand family protein	178.49	387.663	1.08227	0	0
AT2G02860	sucrose transporter 2	7.203	15.126	1.08222	2.4709e-132	2.01303e-133
AT1G20450	Dehydrin family protein	111.633	230.973	1.08152	0	0
AT4G36900	related to AP2 10	9.696	20.343	1.08104	9.25846e-91	1.01351e-91
AT5G01540	lectin receptor kinase a4.1	2.376	4.98	1.0809	1.03871e-46	1.80859e-47
AT4G30530	Class I glutamine amidotransferase-like superfamily protein	28.163	59.953	1.08058	5.00082e-259	2.47949e-260
AT3G49160	pyruvate kinase family protein	0.873	1.853	1.07899	3.71404e-18	1.19263e-18
AT5G53050	alpha/beta-Hydrolases superfamily protein	12.02	25.153	1.07874	8.53803e-149	6.26693e-150
AT2G35300	Late embryogenesis abundant protein, group 1 protein	2.186	4.683	1.07821	4.52352e-11	1.95039e-11
AT1G72210	basic helix-loop-helix (bHLH) DNA-binding superfamily protein	1.723	3.62	1.07641	2.93994e-25	7.60561e-26
AT3G15350	Core-2/I-branching beta-1,6-N-acetylglucosaminyltransferase family protein	8.916	18.56	1.07468	6.05609e-133	4.89265e-134
AT4G37400	cytochrome P450, family 81, subfamily F, polypeptide 3	2	4.15	1.07212	9.87634e-29	2.37353e-29
AT1G29640	senescence regulator (Protein of unknown function, DUF584)	0.703	1.48	1.07109	1.62247e-05	1.06628e-05
AT4G27720	Major facilitator superfamily protein	35.56	74.503	1.07079	0	0
AT1G17980	poly(A) polymerase 1	8.89	16.73	1.07036	1.46155e-255	7.33185e-257
AT5G58690	phosphatidylinositol-speciwc phospholipase C5	0.48	1.156	1.07026	1.26463e-10	5.60756e-11
AT3G14050	RELA/SPOT homolog 2	17.573	36.653	1.0702	0	0
AT5G62865	hypothetical protein	25.31	53.253	1.0698	4.30718e-190	2.6255e-191
AT1G16410	cytochrome p450 79f1	0.416	0.806	1.06941	4.93795e-10	2.2803e-10
AT1G13340	Regulator of Vps4 activity in the MVB pathway protein	2.12	4.386	1.06927	4.42083e-26	1.1269e-26
AT1G64760	O-Glycosyl hydrolases family 17 protein	22.226	46.426	1.0684	2.66579e-288	1.20771e-289
AT5G66800	membrane-associated kinase regulator-like protein	1.643	3.316	1.06712	4.36095e-15	1.57165e-15
AT2G40270	Protein kinase family protein	14.613	30.436	1.0671	2.59389e-217	1.43235e-218
AT1G01720	NAC (No Apical Meristem) domain transcriptional regulator superfamily protein	79.743	169.933	1.06688	0	0
AT1G15100	RING-H2 finger A2A	6.416	13.55	1.06673	1.52092e-44	2.72363e-45
AT1G03800	ERF domain protein 10	0.996	2.063	1.06641	1.1891e-10	5.26456e-11
AT1G33760	Integrase-type DNA-binding superfamily protein	7.75	16.366	1.06362	2.32018e-66	3.1895e-67
AT2G13800	somatic embryogenesis receptor-like kinase 5	3.616	7.573	1.06179	2.77989e-56	4.28089e-57
AT1G61667	serine protease, putative (Protein of unknown function, DUF538)	4.876	10.35	1.06101	3.79278e-28	9.24037e-29
AT4G19960	K+ uptake permease 9	5.846	11.883	1.06048	1.96182e-99	2.00453e-100
AT1G59910	Actin-binding FH2 (formin homology 2) family protein	17.023	34.73	1.05931	0	0
BGI_novel_G000115	None	1.03	2.156	1.05862	9.59166e-15	3.50057e-15
AT3G19830	Calcium-dependent lipid-binding (CaLB domain) family protein	5.28	10.76	1.05848	3.52131e-111	3.29329e-112
AT5G66080	Protein phosphatase 2C family protein	4.336	9.043	1.05792	3.33027e-56	5.13491e-57
AT1G32640	Basic helix-loop-helix (bHLH) DNA-binding family protein	40.823	83.94	1.05722	0	0
AT1G61340	F-box family protein	53.646	112.393	1.05667	0	0
AT3G23920	beta-amylase 1	39.626	82.396	1.05513	0	0
AT5G23840	MD-2-related lipid recognition domain-containing protein	1.876	3.88	1.05456	1.85592e-14	6.85634e-15
AT4G13180	NAD(P)-binding Rossmann-fold superfamily protein	20.116	41.653	1.05438	2.3267e-173	1.50648e-174
AT5G05140	Transcription elongation factor (TFIIS) family protein	9.176	18.796	1.05378	1.46787e-181	9.19015e-183
AT1G56510	Disease resistance protein (TIR-NBS-LRR class)	6.106	12.496	1.05299	5.02086e-160	3.46567e-161
AT2G22850	basic leucine-zipper 6	4.72	9.56	1.05063	1.42694e-44	2.55393e-45
AT1G70790	Calcium-dependent lipid-binding (CaLB domain) family protein	3.706	7.503	1.05059	1.59376e-30	3.70624e-31
AT5G62360	Plant invertase/pectin methylesterase inhibitor superfamily protein	26.616	55.056	1.05046	1.05968e-175	6.73755e-177
AT5G22680	F-box protein	0.37	0.773	1.04996	0.000629671	0.000510051
AT1G23550	similar to RCD one 2	0.363	0.746	1.04973	7.41949e-05	5.27497e-05
AT3G52870	IQ calmodulin-binding motif family protein	20.65	42.14	1.04924	1.68679e-263	8.18298e-265
AT2G01180	phosphatidic acid phosphatase 1	57.433	120.633	1.04867	0	0
AT5G45280	Pectinacetylesterase family protein	18.15	37.476	1.04698	1.18968e-199	6.96269e-201
AT1G66920	Protein kinase superfamily protein	0.333	0.683	1.04501	2.22838e-06	1.34685e-06
AT5G44568	transmembrane protein	0.77	1.59	1.04353	6.08923e-05	4.28481e-05
AT4G38560	phospholipase-like protein (PEARLI 4) family protein	0.316	0.633	1.04254	3.56421e-05	2.43214e-05
AT5G39020	Malectin/receptor-like protein kinase family protein	1.26	2.523	1.04228	7.20495e-25	1.89263e-25
AT5G41740	Disease resistance protein (TIR-NBS-LRR class) family	5.44	10.873	1.04181	8.55073e-142	6.46745e-143
AT4G39640	gamma-glutamyl transpeptidase 1	12.983	26.74	1.04087	4.11318e-192	2.48325e-193
AT5G26770	myosin heavy chain, cardiac protein	7.583	15.753	1.03994	4.48274e-85	5.15559e-86
AT5G15190	hypothetical protein	6.266	13.183	1.03992	1.40469e-38	2.77631e-39
AT4G02170	cotton fiber protein	2.06	4.203	1.03864	1.10851e-11	4.64911e-12
AT1G01570	transferring glycosyl group transferase (DUF604)	1.753	3.553	1.03831	1.14068e-22	3.20267e-23
AT4G36500	hypothetical protein	74.183	152.53	1.0373	0	0
AT5G08310	Tetratricopeptide repeat (TPR)-like superfamily protein	0.28	0.543	1.03717	2.82159e-07	1.56934e-07
AT3G61830	auxin response factor 18	5.763	11.833	1.03688	1.49356e-93	1.58852e-94
AT5G01730	SCAR family protein 4	4.09	8.22	1.03611	5.57499e-95	5.88063e-96
AT5G63270	RPM1-interacting protein 4 (RIN4) family protein	1.876	3.783	1.03605	4.71419e-08	2.46432e-08
AT5G41550	Disease resistance protein (TIR-NBS-LRR class) family	0.393	0.786	1.03413	5.32395e-10	2.46579e-10
AT3G57760	Protein kinase superfamily protein	2.953	6.306	1.03393	2.32905e-35	4.87951e-36
AT5G18150	Methyltransferase-related protein	18.883	39.136	1.03232	3.88008e-82	4.59827e-83
AT1G67560	PLAT/LH2 domain-containing lipoxygenase family protein	5.003	10.09	1.03008	2.79732e-114	2.54003e-115
AT1G51800	Leucine-rich repeat protein kinase family protein	1.626	3.25	1.0293	2.9736e-34	6.37443e-35
AT5G10750	enhanced disease resistance-like protein (DUF1336)	39.796	80.546	1.02773	0	0
AT1G01340	cyclic nucleotide gated channel 10	0.58	1.176	1.02759	4.9419e-11	2.13366e-11
AT4G37730	basic leucine-zipper 7	1.683	3.413	1.02759	1.03772e-16	3.51284e-17
AT1G74450	BPS1-like protein (DUF793)	73.78	148.09	1.02642	0	0
AT3G16690	Nodulin MtN3 family protein	7.583	15.493	1.02541	1.2968e-52	2.09407e-53
AT4G39830	Cupredoxin superfamily protein	1.046	2.1	1.02381	4.89088e-16	1.69463e-16
AT4G08950	Phosphate-responsive 1 family protein	194.88	389.083	1.02355	0	0
AT5G20480	EF-TU receptor	0.773	1.543	1.02252	3.2327e-23	8.9224e-24
AT2G28500	LOB domain-containing protein 11	2.49	4.95	1.02187	9.93565e-21	2.94416e-21
AT4G27480	Core-2/I-branching beta-1,6-N-acetylglucosaminyltransferase family protein	0.733	1.493	1.0213	3.94024e-10	1.8073e-10
AT3G55970	jasmonate-regulated gene 21	1.493	3	1.02002	6.56086e-16	2.28665e-16
AT2G43620	Chitinase family protein	5.986	11.673	1.01935	3.08917e-48	5.26169e-49
AT4G35500	Protein kinase superfamily protein	2.21	4.543	1.019	5.31293e-27	1.32435e-27
AT1G03370	C2 calcium/lipid-binding and GRAM domain containing protein	4.613	9.16	1.01702	5.80982e-121	5.07212e-122
AT4G22755	methylsterol monooxygenase 1-3	1.383	2.78	1.01702	1.03458e-11	4.33401e-12
AT5G67250	SKP1/ASK1-interacting protein 2	23.853	47.826	1.01521	0	0
AT2G01150	RING-H2 finger protein 2B	16.06	32.23	1.01438	1.57578e-96	1.63612e-97
AT1G69050	hypothetical protein	2.35	4.823	1.01408	1.88784e-13	7.28996e-14
AT1G73150	global transcription factor group E3	1.386	2.796	1.01343	1.40376e-20	4.1733e-21
AT3G06490	myb domain protein 108	0.626	1.243	1.01279	1.11208e-08	5.57443e-09
AT4G13330	S-adenosyl-L-methionine-dependent methyltransferases superfamily protein	0.536	1.146	1.0121	8.429e-09	4.1989e-09
AT5G06740	Concanavalin A-like lectin protein kinase family protein	0.786	1.55	1.01194	9.6907e-12	4.05582e-12
AT2G16660	Major facilitator superfamily protein	5.343	10.756	1.01156	1.03086e-82	1.21265e-83
AT1G30850	root hair specific 4	0.43	0.873	1.01147	0.000110561	8.0174e-05
AT5G60890	myb domain protein 34	6.446	12.85	1.0111	8.78136e-74	1.10897e-74
AT4G34480	O-Glycosyl hydrolases family 17 protein	20.786	42.103	1.01054	2.9489e-275	1.39331e-276
AT5G20230	blue-copper-binding protein	158.24	320.813	1.01007	0	0
AT1G30757	transmembrane protein	1.27	2.623	1.00985	1.87653e-07	1.02674e-07
AT3G25730	ethylene response DNA binding factor 3	4.946	9.883	1.00955	2.40424e-49	4.0273e-50
AT4G26690	PLC-like phosphodiesterase family protein	37.893	74.753	1.00785	0	0
AT3G63050	hypothetical protein	0.573	1.146	1.00741	0.000556629	0.000446609
AT3G17700	cyclic nucleotide-binding transporter 1	1.723	3.386	1.00648	6.77497e-32	1.52742e-32
AT1G11580	methylesterase PCR A	18.623	36.99	1.00443	2.87784e-228	1.54999e-229
BGI_novel_G000125	None	0.366	0.696	1.00442	2.86499e-05	1.93496e-05
AT1G25220	anthranilate synthase beta subunit 1	13.8	27.653	1.00422	2.99158e-117	2.66117e-118
AT2G44500	O-fucosyltransferase family protein	29.526	58.45	1.00288	0	0
AT4G22580	Exostosin family protein	6.65	13.216	1.00173	1.8441e-73	2.34141e-74
AT1G63090	phloem protein 2-A11	39.673	79.756	1.00125	0	0
AT4G20860	FAD-binding Berberine family protein	34.04	67.063	1.00079	0	0
AT3G20640	basic helix-loop-helix (bHLH) DNA-binding superfamily protein	1.76	0.87	-1.00136	2.35636e-12	9.58024e-13
AT2G23530	Zinc-finger domain of monoamine-oxidase A repressor R1	0.603	0.296	-1.00156	5.71431e-05	4.00488e-05
AT5G61340	transmembrane protein	3.743	1.83	-1.00216	1.87073e-17	6.16723e-18
AT2G39705	ROTUNDIFOLIA like 8	6.896	3.513	-1.0023	1.87331e-33	4.0959e-34
AT4G27900	CCT motif family protein	11.876	6.036	-1.00283	5.26157e-54	8.34294e-55
AT5G23230	nicotinamidase 2	5.366	2.683	-1.00363	2.5884e-13	1.00833e-13
AT3G52770	binding protein	1.103	0.546	-1.00412	0.000108834	7.88688e-05
AT3G14560	hypothetical protein	11.056	5.596	-1.00705	9.47614e-42	1.78817e-42
AT1G65180	Cysteine/Histidine-rich C1 domain family protein	0.633	0.32	-1.00746	6.24774e-06	3.94384e-06
AT2G05540	Glycine-rich protein family	74.133	37.4	-1.00757	1.41947e-188	8.68016e-190
AT5G19120	Eukaryotic aspartyl protease family protein	393.726	196.723	-1.00987	0	0
AT4G23700	cation/H+ exchanger 17	4.6	2.31	-1.01029	8.12297e-43	1.50123e-43
AT3G06390	Uncharacterized protein family (UPF0497)	10.05	4.903	-1.01048	4.73114e-44	8.52759e-45
AT5G20710	beta-galactosidase 7	1.743	0.876	-1.01048	1.45948e-15	5.16334e-16
AT1G63780	Ribosomal RNA processing Brix domain protein	1.976	0.993	-1.01229	1.13076e-08	5.67243e-09
AT1G27620	HXXXD-type acyl-transferase family protein	1.14	0.55	-1.01522	1.04229e-07	5.59544e-08
AT2G35585	cystic fibrosis transmembrane conductance regulator	1.64	0.813	-1.01613	2.46961e-06	1.49842e-06
AT1G51550	Kelch repeat-containing F-box family protein	4.8	2.366	-1.01649	1.87851e-34	4.00501e-35
AT1G08570	atypical CYS HIS rich thioredoxin 4	52.163	26.48	-1.01758	4.84375e-245	2.49108e-246
AT1G07430	highly ABA-induced PP2C protein 2	0.77	0.373	-1.01822	3.9866e-06	2.47194e-06
AT1G70420	DNA ligase-like protein, putative (DUF1645)	8.82	4.323	-1.02304	1.89379e-36	3.89213e-37
AT5G13580	ABC-2 type transporter family protein	3.77	1.843	-1.02304	3.70587e-33	8.16035e-34
AT4G33720	CAP (Cysteine-rich secretory proteins, Antigen 5, and Pathogenesis-related 1 protein) superfamily protein	1.433	0.76	-1.02585	1.69406e-05	1.11481e-05
AT1G78990	HXXXD-type acyl-transferase family protein	0.913	0.446	-1.02973	2.86763e-06	1.7519e-06
AT1G52342	hypothetical protein	13.633	6.79	-1.02984	4.23179e-64	5.93253e-65
AT2G18760	chromatin remodeling 8	0.456	0.22	-1.03164	6.99293e-08	3.70515e-08
AT5G10210	nitric oxide synthase-interacting protein	2.273	1.136	-1.03381	1.03341e-08	5.16902e-09
AT5G42690	transcription factor, putative (Protein of unknown function, DUF547)	0.55	0.266	-1.03381	5.1929e-05	3.61723e-05
AT5G47390	myb-like transcription factor family protein	34.516	16.856	-1.0347	6.57969e-196	3.90199e-197
AT1G50420	scarecrow-like 3	11.183	5.473	-1.03505	4.34162e-93	4.64296e-94
AT5G60050	BTB/POZ domain-containing protein	1.72	0.846	-1.03654	6.93205e-13	2.75905e-13
AT5G44005	hypothetical protein	6.193	3.066	-1.03939	5.12808e-21	1.50362e-21
AT1G12820	auxin signaling F-box 3	16.97	8.326	-1.03961	6.20095e-133	5.0157e-134
AT1G69160	suppressor	4.986	2.403	-1.03979	3.864e-31	8.83162e-32
AT4G21120	amino acid transporter 1	1.653	0.82	-1.03992	6.27405e-15	2.27574e-15
AT5G09520	hydroxyproline-rich glycoprotein family protein	4.266	2.06	-1.04025	2.49505e-12	1.01562e-12
AT5G18680	tubby like protein 11	31.92	15.553	-1.04045	5.69177e-173	3.69636e-174
AT5G04470	cyclin-dependent protein kinase inhibitor	28.13	13.606	-1.04109	2.03912e-73	2.591e-74
AT3G49330	Plant invertase/pectin methylesterase inhibitor superfamily protein	1.263	0.61	-1.04112	0.000115667	8.41463e-05
AT3G22970	hypothetical protein (DUF506)	16.88	8.143	-1.04121	5.39885e-111	5.0545e-112
AT2G47770	TSPO(outer membrane tryptophan-rich sensory protein)-like protein	3.04	1.496	-1.04176	4.02659e-12	1.65588e-12
AT2G24250	LOW protein: F-box/kelch-repeat protein (DUF295)	3.156	1.546	-1.04343	3.16594e-19	9.80617e-20
AT1G80570	RNI-like superfamily protein	2.263	1.113	-1.04529	3.21773e-15	1.15307e-15
AT4G09460	myb domain protein 6	10.926	5.316	-1.04532	1.61271e-39	3.13885e-40
AT1G45163	transmembrane protein	2.56	1.246	-1.04639	5.56622e-08	2.92812e-08
AT5G53190	Nodulin MtN3 family protein	1.043	0.513	-1.04718	3.30222e-05	2.24406e-05
AT2G15890	maternal effect embryo arrest 14	325.54	156.95	-1.04732	0	0
AT3G24760	Galactose oxidase/kelch repeat superfamily protein	4.17	2.023	-1.04746	6.21959e-27	1.55217e-27
AT3G52540	ovate family protein 18	0.703	0.323	-1.04836	0.000219213	0.00016574
AT3G23740	hypothetical protein	1.483	0.693	-1.05164	1.07619e-11	4.51042e-12
AT3G03440	ARM repeat superfamily protein	1.133	0.55	-1.05333	7.20255e-08	3.82042e-08
AT2G39435	Phosphatidylinositol N-acetyglucosaminlytransferase subunit P-like protein	0.893	0.426	-1.05421	2.2826e-06	1.38162e-06
AT5G61440	atypical CYS HIS rich thioredoxin 5	21.876	10.453	-1.05794	7.25656e-128	6.06002e-129
AT3G61160	Protein kinase superfamily protein	3.09	1.486	-1.05935	6.3761e-22	1.82926e-22
AT2G35420	RING/U-box superfamily protein	1.496	0.7	-1.06142	5.05699e-06	3.16908e-06
AT3G13760	Cysteine/Histidine-rich C1 domain family protein	0.443	0.213	-1.06205	0.000118373	8.62068e-05
AT3G56400	WRKY DNA-binding protein 70	4.236	1.993	-1.06296	1.60757e-22	4.53386e-23
AT5G10650	RING/U-box superfamily protein	2.626	1.263	-1.06296	1.60757e-22	4.53386e-23
AT3G03341	cold-regulated protein	3.913	1.93	-1.06391	1.52772e-08	7.7217e-09
AT5G26290	TRAF-like family protein	1.41	0.676	-1.06486	3.53422e-07	1.98288e-07
AT3G22104	Phototropic-responsive NPH3 family protein	3.066	1.466	-1.06653	2.03943e-24	5.42865e-25
AT3G53510	ABC-2 type transporter family protein	2.883	1.363	-1.06712	1.09309e-30	2.52814e-31
AT4G28180	hypothetical protein	15.346	7.263	-1.06951	1.73576e-49	2.9008e-50
AT3G29630	UDP-Glycosyltransferase superfamily protein	0.423	0.206	-1.07195	0.000923806	0.000768965
AT5G10280	myb domain protein 92	3.893	1.836	-1.07195	3.69164e-22	1.05157e-22
AT5G14410	hypothetical protein	17.04	8.16	-1.07442	1.4417e-35	3.01064e-36
AT1G03700	Uncharacterized protein family (UPF0497)	1.42	0.653	-1.07603	1.81727e-05	1.19908e-05
AT3G50700	indeterminate(ID)-domain 2	7.32	3.416	-1.07713	1.89475e-55	2.94729e-56
AT5G67480	BTB and TAZ domain protein 4	23.086	10.693	-1.07746	1.04451e-138	8.12367e-140
AT5G42780	homeobox protein 27	2.79	1.303	-1.07795	2.96619e-11	1.26883e-11
AT2G34610	cotton fiber protein	2.123	0.983	-1.07933	2.03052e-09	9.73996e-10
AT1G12030	phosphoenolpyruvate carboxylase, putative (DUF506)	0.95	0.453	-1.08047	2.4927e-05	1.6731e-05
AT1G18330	Homeodomain-like superfamily protein	24.423	11.49	-1.08099	3.70446e-166	2.46698e-167
AT2G29300	NAD(P)-binding Rossmann-fold superfamily protein	1.25	0.58	-1.08108	7.72371e-06	4.91233e-06
AT1G72200	RING/U-box superfamily protein	4.66	2.196	-1.08327	2.02918e-29	4.82139e-30
AT4G18550	alpha/beta-Hydrolases superfamily protein	1.086	0.536	-1.08789	2.65783e-07	1.47515e-07
AT4G19700	SBP (S-ribonuclease binding protein) family protein	5.7	2.733	-1.08789	6.86607e-27	1.71617e-27
AT5G49525	transmembrane protein	1.286	0.633	-1.08789	0.000496257	0.000395083
AT1G10480	zinc finger protein 5	0.953	0.453	-1.08977	1.08645e-06	6.38068e-07
AT5G11320	Flavin-binding monooxygenase family protein	0.61	0.28	-1.09059	4.70212e-05	3.25891e-05
AT2G15830	hypothetical protein	12.413	5.933	-1.09362	2.81782e-33	6.18569e-34
AT1G69530	expansin A1	118.103	56.606	-1.09415	0	0
AT4G14830	17.6 kDa class II heat shock protein	4.456	2.153	-1.09441	4.76226e-18	1.53524e-18
AT5G52900	membrane-associated kinase regulator	11.763	5.48	-1.0967	5.15214e-64	7.2428e-65
AT3G25930	Adenine nucleotide alpha hydrolases-like superfamily protein	3.736	1.716	-1.09682	3.32188e-16	1.14421e-16
AT4G37700	hypothetical protein	1.006	0.47	-1.09794	0.000226698	0.000171841
AT2G20180	phytochrome interacting factor 3-like 5	10.06	4.59	-1.10049	3.75583e-78	4.57517e-79
AT4G27657	hypothetical protein	192.55	92.343	-1.10123	0	0
AT2G16050	Cysteine/Histidine-rich C1 domain family protein	3.426	1.573	-1.10143	8.53529e-16	2.99472e-16
AT5G09540	Chaperone DnaJ-domain superfamily protein	1.43	0.67	-1.10169	8.54531e-09	4.261e-09
AT4G38825	SAUR-like auxin-responsive protein family	2.04	0.923	-1.10181	0.00014694	0.000108326
AT5G49700	Putative AT-hook DNA-binding family protein	6.866	3.123	-1.10664	5.64178e-43	1.03829e-43
AT5G26230	membrane-associated kinase regulator	2.916	1.34	-1.10721	1.15387e-19	3.53361e-20
AT1G02380	transmembrane protein	1.436	0.653	-1.10807	4.82413e-08	2.52367e-08
AT4G36540	BR enhanced expression 2	17.67	8.05	-1.10859	3.71197e-86	4.25108e-87
AT1G05470	DNAse I-like superfamily protein	2.32	1.06	-1.10992	5.34339e-27	1.33298e-27
AT2G42620	RNI-like superfamily protein	16.46	7.626	-1.11024	7.24572e-153	5.1634e-154
AT1G13940	T-box transcription factor, putative (DUF863)	3.006	1.356	-1.11115	5.95533e-42	1.11915e-42
AT2G36050	ovate family protein 15	7.496	3.393	-1.11149	6.23889e-41	1.19124e-41
AT1G02340	basic helix-loop-helix (bHLH) DNA-binding superfamily protein	1.733	0.813	-1.11273	3.21583e-10	1.46753e-10
AT2G43050	Plant invertase/pectin methylesterase inhibitor superfamily	4.403	2.073	-1.11289	5.14302e-35	1.0845e-35
AT4G32950	Protein phosphatase 2C family protein	0.513	0.233	-1.11443	0.000426922	0.000336771
AT1G27670	transmembrane protein	12.693	5.913	-1.11484	3.62651e-60	5.34489e-61
AT1G14280	phytochrome kinase substrate 2	7.716	3.516	-1.11803	8.05546e-53	1.29532e-53
AT2G42280	basic helix-loop-helix (bHLH) DNA-binding superfamily protein	4.953	2.27	-1.11871	1.81545e-34	3.86702e-35
AT1G68520	B-box type zinc finger protein with CCT domain-containing protein	37.646	17.093	-1.12021	0	0
AT4G18630	hypothetical protein (DUF688)	0.456	0.21	-1.12051	6.48626e-05	4.58058e-05
AT3G05800	AtBS1(activation-tagged BRI1 suppressor 1)-interacting factor 1	27.95	12.916	-1.12216	1.2284e-132	9.94799e-134
AT5G58580	TOXICOS EN LEVADURA 63	2.236	1.03	-1.12231	1.06483e-14	3.89242e-15
AT1G72890	Disease resistance protein (TIR-NBS class)	2.19	1.016	-1.12265	2.4242e-13	9.4224e-14
AT5G02320	myb domain protein 3r-5	1.183	0.56	-1.12782	1.74567e-10	7.81184e-11
AT5G25350	EIN3-binding F box protein 2	247.936	112.883	-1.12877	0	0
AT1G26920	zinc finger CCHC domain protein	26.52	12.023	-1.12946	1.82488e-110	1.71203e-111
AT3G25640	MIZU-KUSSEI-like protein (Protein of unknown function, DUF617)	1.773	0.796	-1.138	8.62556e-09	4.30185e-09
AT5G51670	hypothetical protein (DUF668)	4.586	2.073	-1.13868	2.30907e-32	5.15867e-33
AT5G06480	Immunoglobulin E-set superfamily protein	1.83	0.853	-1.13971	1.6935e-07	9.24127e-08
AT1G06980	6,7-dimethyl-8-ribityllumazine synthase	4.656	2.136	-1.14147	3.90313e-20	1.17859e-20
AT1G74930	Integrase-type DNA-binding superfamily protein	92.653	42.95	-1.14482	0	0
AT3G61250	myb domain protein 17	0.916	0.416	-1.14505	2.31376e-07	1.27587e-07
AT2G43340	hypothetical protein (DUF1685)	12.996	5.9	-1.14699	1.01631e-49	1.69449e-50
AT5G13180	NAC domain containing protein 83	26.843	12.16	-1.14906	2.64194e-161	1.82104e-162
AT5G41761	hypothetical protein	1.183	0.526	-1.15298	5.25e-06	3.29462e-06
AT5G20150	SPX domain-containing protein 1	9.2	4.136	-1.15371	8.61887e-44	1.56523e-44
AT3G45410	Concanavalin A-like lectin protein kinase family protein	1.706	0.76	-1.15489	6.14706e-20	1.86813e-20
AT2G34655	hypothetical protein	0.89	0.38	-1.15684	8.85753e-05	6.35247e-05
AT4G34750	SAUR-like auxin-responsive protein family	10.803	4.916	-1.15773	7.77824e-56	1.2031e-56
AT4G30940	BTB/POZ domain with WD40/YVTN repeat-like protein	1.49	0.67	-1.15828	5.85981e-14	2.20923e-14
AT5G53320	Leucine-rich repeat protein kinase family protein	0.613	0.263	-1.15929	2.80091e-06	1.70978e-06
AT3G07520	glutamate receptor 1.4	0.446	0.2	-1.16066	3.26224e-06	2.00503e-06
AT2G33830	Dormancy/auxin associated family protein	2439.45	1111.16	-1.1609	0	0
AT5G25830	GATA transcription factor 12	6.116	2.756	-1.16386	1.69293e-41	3.20446e-42
AT5G40060	Disease resistance protein (NBS-LRR class) family	1.06	0.463	-1.16563	4.14088e-18	1.33211e-18
AT4G05070	Wound-responsive family protein	135.703	61.166	-1.16668	2.30258e-263	1.11927e-264
AT1G31040	PLATZ transcription factor family protein	1.02	0.453	-1.16679	6.82275e-07	3.93138e-07
AT4G33550	Bifunctional inhibitor/lipid-transfer protein/seed storage 2S albumin superfamily protein	32.873	15.023	-1.16949	5.20464e-89	5.80876e-90
AT5G57887	transmembrane protein	61.283	27.46	-1.17009	8.96898e-122	7.77783e-123
AT1G76590	PLATZ transcription factor family protein	12.196	5.476	-1.17058	8.63693e-72	1.11425e-72
AT1G80160	Lactoylglutathione lyase / glyoxalase I family protein	0.963	0.436	-1.1729	2.32203e-06	1.40617e-06
AT3G54780	Zinc finger (C3HC4-type RING finger) family protein	0.69	0.313	-1.17294	1.66583e-07	9.08054e-08
AT1G71970	hypothetical protein	25.37	11.166	-1.17319	2.42912e-120	2.13249e-121
AT1G53270	ABC-2 type transporter family protein	0.763	0.343	-1.17523	4.24751e-07	2.39958e-07
AT5G39080	HXXXD-type acyl-transferase family protein	18.433	8.19	-1.1756	3.3861e-138	2.64671e-139
AT5G02420	cyclin-dependent kinase inhibitor SMR3-like protein	2.55	1.17	-1.1757	1.28345e-09	6.07783e-10
AT1G62920	proteasome maturation factor	0.776	0.416	-1.17584	0.000226991	0.000172129
AT2G23300	Leucine-rich repeat protein kinase family protein	1.373	0.566	-1.17635	1.69193e-18	5.36558e-19
AT5G02640	hypothetical protein	2.636	1.213	-1.17677	2.19809e-11	9.34705e-12
AT2G03330	transmembrane protein	3.296	1.47	-1.17825	4.027e-17	1.34245e-17
AT3G60390	homeobox-leucine zipper protein 3	20.583	9.063	-1.17886	1.08238e-125	9.14431e-127
AT3G19850	Phototropic-responsive NPH3 family protein	6.733	2.926	-1.1803	1.91611e-56	2.94512e-57
AT1G10690	cyclin-dependent kinase inhibitor	4.62	2.063	-1.18038	9.79297e-19	3.08468e-19
AT1G30260	galactosyltransferase family protein	4.263	1.873	-1.18052	2.62609e-17	8.69061e-18
AT1G66060	hypothetical protein (DUF577)	0.473	0.2	-1.18052	0.000164292	0.000122236
AT5G08070	TCP domain protein 17	1.52	0.686	-1.18582	5.20994e-09	2.55785e-09
AT3G52070	RNA/RNP complex-1-interacting phosphatase	35.53	15.783	-1.18808	4.23925e-70	5.59679e-71
AT3G05330	cyclin family	1.13	0.48	-1.19243	3.12437e-12	1.27726e-12
AT5G35732	hypothetical protein	4.74	2.106	-1.1931	5.24663e-15	1.89593e-15
AT4G28270	RING membrane-anchor 2	30.003	13.34	-1.19465	2.0113e-155	1.41764e-156
AT4G04990	serine/arginine repetitive matrix-like protein (DUF761)	1.366	0.6	-1.1948	3.97679e-08	2.06532e-08
AT4G10150	RING/U-box superfamily protein	0.743	0.323	-1.1948	0.000101804	7.35962e-05
AT4G11650	osmotin 34	36.846	16.203	-1.1948	8.15082e-176	5.17446e-177
AT3G08860	PYRIMIDINE 4	1.436	0.66	-1.19673	1.63604e-13	6.30967e-14
AT4G13620	Integrase-type DNA-binding superfamily protein	0.793	0.343	-1.19982	5.09387e-06	3.19268e-06
AT2G20500	hypothetical protein	3.206	1.383	-1.20041	3.07519e-13	1.20125e-13
AT3G20898	hypothetical protein	1.783	0.783	-1.20189	5.38695e-08	2.82857e-08
AT4G14103	F-box/RNI-like superfamily protein	1.316	0.626	-1.20206	5.76801e-10	2.67874e-10
AT5G57780	transcription factor	4.68	2.073	-1.20284	5.69797e-22	1.63304e-22
AT1G04770	Tetratricopeptide repeat (TPR)-like superfamily protein	5.403	2.32	-1.20302	6.08778e-30	1.43168e-30
AT3G25905	CLAVATA3/ESR-RELATED 27	0.873	0.393	-1.20374	0.0005732	0.000460853
AT3G63200	PATATIN-like protein 9	35.156	15.183	-1.20491	3.27713e-284	1.50378e-285
AT2G44080	ARGOS-like protein	52.7	23	-1.20516	2.56867e-291	1.14873e-292
AT5G38070	RING/FYVE/PHD zinc finger superfamily protein	0.59	0.31	-1.2063	0.000324469	0.000251189
AT2G42870	phy rapidly regulated 1	49.873	21.613	-1.2109	7.61373e-263	3.70839e-264
AT3G07870	F-box and associated interaction domains-containing protein	8.29	3.603	-1.21182	1.20198e-70	1.57521e-71
AT1G23060	hypothetical protein	2.216	0.993	-1.21477	7.49398e-16	2.61989e-16
AT2G29480	glutathione S-transferase tau 2	0.76	0.32	-1.216	0.000308094	0.000237673
AT5G38850	Disease resistance protein (TIR-NBS-LRR class)	1.953	0.826	-1.22023	5.43007e-30	1.27436e-30
AT5G07330	NFU1 iron-sulfur cluster protein	0.806	0.336	-1.22034	0.00035383	0.000275122
AT5G20820	SAUR-like auxin-responsive protein family	4.04	1.726	-1.22189	4.59244e-13	1.81134e-13
AT4G14010	ralf-like 32	23.296	10.256	-1.22263	5.39384e-89	6.02516e-90
AT1G67050	membrane-associated kinase regulator	10.323	4.39	-1.22579	3.75848e-60	5.54305e-61
AT4G19170	nine-cis-epoxycarotenoid dioxygenase 4	31.563	13.636	-1.22972	0	0
AT1G70880	Polyketide cyclase/dehydrase and lipid transport superfamily protein	2.236	0.98	-1.23087	5.93737e-11	2.57673e-11
AT4G04630	senescence regulator (Protein of unknown function, DUF584)	6.126	2.623	-1.23253	1.13228e-31	2.56374e-32
AT4G14620	hypothetical protein (DUF506)	4.116	1.716	-1.23337	9.22703e-30	2.17891e-30
AT3G21260	Glycolipid transfer protein (GLTP) family protein	5.253	2.293	-1.23359	4.16024e-25	1.08313e-25
AT3G60690	SAUR-like auxin-responsive protein family	12.626	5.456	-1.2339	2.40554e-68	3.22264e-69
AT1G30080	Glycosyl hydrolase superfamily protein	0.646	0.266	-1.23545	3.05502e-06	1.87173e-06
AT4G33970	Leucine-rich repeat (LRR) family protein	0.443	0.186	-1.24034	2.09252e-07	1.1498e-07
AT1G05065	CLAVATA3/ESR-RELATED 20	1.606	0.673	-1.2416	3.54605e-06	2.18705e-06
AT4G37610	BTB and TAZ domain protein 5	52.233	22.063	-1.24244	0	0
AT1G77000	RNI-like superfamily protein	4.513	1.953	-1.24379	1.77581e-35	3.71353e-36
AT2G18890	Protein kinase superfamily protein	4.076	1.666	-1.24625	5.36593e-32	1.20766e-32
AT1G56150	SAUR-like auxin-responsive protein family	10.72	4.623	-1.24918	6.91079e-40	1.34036e-40
AT2G38830	Ubiquitin-conjugating enzyme/RWD-like protein	1.923	0.82	-1.25019	1.4484e-10	6.44072e-11
AT2G05230	DNAJ heat shock N-terminal domain-containing protein	5.776	2.343	-1.2504	3.54981e-78	4.32075e-79
AT5G01210	HXXXD-type acyl-transferase family protein	144.403	60.073	-1.2575	0	0
AT4G26080	Protein phosphatase 2C family protein	50.666	21.31	-1.25776	0	0
AT3G14280	LL-diaminopimelate aminotransferase	5.126	2.153	-1.26331	1.21461e-19	3.72079e-20
AT5G22310	trichohyalin-like protein	4.3	1.763	-1.26444	5.86862e-42	1.10228e-42
AT5G54630	zinc finger protein-like protein	5.68	2.333	-1.26535	3.62563e-51	5.95338e-52
AT5G01740	Nuclear transport factor 2 (NTF2) family protein	15.953	6.593	-1.2673	2.05643e-63	2.91689e-64
AT1G25440	B-box type zinc finger protein with CCT domain-containing protein	31.283	12.88	-1.26776	2.00896e-251	1.01561e-252
AT5G19190	hypothetical protein	30.526	12.536	-1.26945	1.48706e-187	9.12241e-189
AT1G75360	transmembrane protein	1.61	0.64	-1.2698	3.06337e-12	1.25143e-12
AT1G23050	hydroxyproline-rich glycoprotein family protein	10.516	4.266	-1.27416	1.54845e-39	3.01078e-40
AT2G18380	GATA transcription factor 20	3.163	1.3	-1.27635	2.24188e-16	7.67849e-17
AT2G42200	squamosa promoter binding protein-like 9	0.863	0.346	-1.27791	2.11713e-08	1.08079e-08
AT5G43150	elongation factor	41.23	17.42	-1.28008	1.39605e-140	1.06678e-141
AT2G27990	BEL1-like homeodomain 8	0.34	0.136	-1.28275	0.000110079	7.9803e-05
AT1G15125	S-adenosyl-L-methionine-dependent methyltransferases superfamily protein	0.52	0.193	-1.28484	0.000129554	9.48029e-05
AT1G12710	phloem protein 2-A12	13.773	5.723	-1.28716	1.52154e-94	1.60643e-95
AT3G04140	Ankyrin repeat family protein	2.253	0.906	-1.28936	5.18655e-33	1.1446e-33
AT5G65210	bZIP transcription factor family protein	8.603	3.356	-1.28979	1.12622e-73	1.42336e-74
AT3G63095	Tetratricopeptide repeat (TPR)-like superfamily protein	0.726	0.286	-1.29032	0.000913883	0.000760172
AT2G40530	transmembrane protein	4.693	1.913	-1.29199	3.33518e-18	1.06967e-18
AT1G14185	Glucose-methanol-choline (GMC) oxidoreductase family protein	0.406	0.163	-1.29434	6.71169e-05	4.74956e-05
AT3G24750	hypothetical protein	0.56	0.226	-1.29434	0.000860901	0.000713172
AT3G26350	proline-rich receptor-like kinase	0.573	0.25	-1.29434	0.00013489	9.8865e-05
AT5G05290	expansin A2	2.403	1.003	-1.29434	3.53021e-13	1.38448e-13
AT1G44830	Integrase-type DNA-binding superfamily protein	16.696	6.81	-1.30024	2.18115e-69	2.89446e-70
AT4G31330	transmembrane protein, putative (Protein of unknown function, DUF599)	2.106	0.86	-1.30088	1.32471e-13	5.08579e-14
AT3G04060	NAC domain containing protein 46	2.45	0.983	-1.30319	1.51702e-19	4.65457e-20
AT3G47500	cycling DOF factor 3	4.82	1.96	-1.30344	1.18856e-45	2.09609e-46
BGI_novel_G000081	None	1.323	0.523	-1.3049	5.52175e-15	1.99804e-15
AT5G06470	Glutaredoxin family protein	0.816	0.34	-1.30499	4.11215e-05	2.82763e-05
AT5G08250	Cytochrome P450 superfamily protein	0.426	0.17	-1.30499	4.11215e-05	2.82763e-05
AT1G79420	C-type mannose receptor (DUF620)	2.586	1.06	-1.30801	4.05124e-22	1.15636e-22
AT1G24470	beta-ketoacyl reductase 2	0.723	0.306	-1.31345	1.32851e-05	8.64569e-06
AT4G34680	GATA transcription factor 3	2.306	0.92	-1.31345	1.8057e-18	5.7334e-19
AT2G39380	exocyst subunit exo70 family protein H2	0.83	0.326	-1.31429	1.52344e-09	7.25727e-10
AT3G18400	NAC domain containing protein 58	1.77	0.716	-1.3148	2.34398e-13	9.10603e-14
AT5G09530	hydroxyproline-rich glycoprotein family protein	39.86	15.81	-1.32054	0	0
AT1G61930	senescence regulator (Protein of unknown function, DUF584)	1.313	0.53	-1.32156	2.06844e-07	1.13577e-07
AT5G24890	stress response NST1-like protein	14.456	5.71	-1.32331	8.50021e-115	7.6936e-116
AT5G42680	MIZU-KUSSEI-like protein (Protein of unknown function, DUF617)	7.263	2.963	-1.32339	1.10641e-35	2.30186e-36
AT1G49620	Cyclin-dependent kinase inhibitor family protein	1.28	0.543	-1.3244	7.32859e-07	4.2371e-07
AT2G32010	CVP2 like 1	1.903	0.75	-1.3257	6.21731e-28	1.52077e-28
AT2G27770	DUF868 family protein (DUF868)	2.286	0.903	-1.32824	2.49402e-22	7.06545e-23
AT1G50280	Phototropic-responsive NPH3 family protein	0.753	0.3	-1.32858	4.01148e-08	2.08489e-08
AT5G01520	RING/U-box superfamily protein	7	2.863	-1.33087	2.17063e-47	3.74782e-48
AT1G67340	HCP-like superfamily protein with MYND-type zinc finger	27.71	11.123	-1.33349	3.0194e-217	1.67025e-218
AT4G03420	hypothetical protein (DUF789)	12.656	5.03	-1.33578	2.38238e-135	1.8969e-136
AT2G38820	DNA-directed RNA polymerase subunit beta-beta protein, putative (DUF506)	10.986	4.346	-1.33973	5.67197e-100	5.77339e-101
AT4G33610	glycine-rich protein	27.07	10.64	-1.33975	3.83156e-112	3.5462e-113
AT3G62630	stress response NST1-like protein (DUF1645)	18.206	7.203	-1.3404	1.20611e-136	9.52122e-138
AT4G00940	Dof-type zinc finger DNA-binding family protein	1.28	0.493	-1.3408	1.36818e-09	6.49238e-10
AT4G33020	ZIP metal ion transporter family	1.163	0.466	-1.34325	4.42667e-10	2.03687e-10
AT4G14270	polyadenylate-binding protein interacting protein	106.64	42.8	-1.34405	0	0
AT4G34560	transmembrane protein	3.19	1.226	-1.34817	9.2265e-20	2.82014e-20
AT4G28240	Wound-responsive family protein	48.45	18.976	-1.34864	6.03585e-261	2.9692e-262
AT5G04150	basic helix-loop-helix (bHLH) DNA-binding superfamily protein	7.076	2.77	-1.35044	7.9338e-37	1.61513e-37
AT3G48360	BTB and TAZ domain protein 2	200.923	79.146	-1.35111	0	0
AT4G11547	cysteine/histidine-rich C1 domain protein	4.033	1.656	-1.35428	1.7273e-11	7.29809e-12
AT4G19920	Toll-Interleukin-Resistance (TIR) domain family protein	0.85	0.326	-1.35428	2.10082e-06	1.2669e-06
AT4G01440	nodulin MtN21 /EamA-like transporter family protein	1.773	0.693	-1.35488	2.79876e-14	1.04239e-14
AT1G55990	glycine-rich protein	6.883	2.696	-1.35633	5.28327e-14	1.98776e-14
AT1G22640	myb domain protein 3	13.293	5.266	-1.35764	1.01201e-85	1.16195e-86
AT3G11690	hypothetical protein	14.283	5.64	-1.35813	2.243e-137	1.76194e-138
AT3G15450	aluminum induced protein with YGL and LRDR motifs	1312.14	517.586	-1.35828	0	0
AT2G40340	Integrase-type DNA-binding superfamily protein	3.33	1.346	-1.35919	2.2375e-28	5.41425e-29
AT1G24440	RING/U-box superfamily protein	8.29	3.256	-1.35974	8.69013e-66	1.20137e-66
AT1G21360	glycolipid transfer protein 2	4.093	1.563	-1.36473	3.43093e-25	8.90248e-26
AT2G46690	SAUR-like auxin-responsive protein family	10.79	4.226	-1.36918	4.23567e-50	7.02508e-51
AT3G29370	hypothetical protein	13.873	5.483	-1.37017	2.65671e-61	3.85874e-62
AT5G55590	Pectin lyase-like superfamily protein	0.436	0.166	-1.37096	8.28495e-05	5.91605e-05
AT3G21710	transmembrane protein	9.12	3.576	-1.38288	1.27945e-52	2.06482e-53
AT5G13900	Bifunctional inhibitor/lipid-transfer protein/seed storage 2S albumin superfamily protein	3.95	1.543	-1.38361	1.35445e-16	4.59818e-17
AT2G21180	transmembrane protein	25.293	9.91	-1.38475	2.42966e-132	1.97707e-133
AT3G07970	Pectin lyase-like superfamily protein	0.29	0.113	-1.38745	0.000917561	0.000763499
AT3G26512	hypothetical protein	18.026	6.82	-1.38826	7.20495e-25	1.89256e-25
AT1G15330	Cystathionine beta-synthase (CBS) protein	1.26	0.493	-1.39091	6.9816e-10	3.25729e-10
AT1G21920	Histone H3 K4-specific methyltransferase SET7/9 family protein	13.673	5.243	-1.39101	4.84176e-143	3.6433e-144
AT1G76960	transmembrane protein	2.453	0.95	-1.39195	6.47935e-08	3.42296e-08
AT2G17880	Chaperone DnaJ-domain superfamily protein	48.696	18.543	-1.39332	0	0
AT5G67411	GRAS family transcription factor	0.496	0.186	-1.39464	1.8547e-05	1.22504e-05
AT1G76410	RING/U-box superfamily protein	38.27	14.72	-1.39564	6.32333e-202	3.67619e-203
AT2G21200	SAUR-like auxin-responsive protein family	1.463	0.536	-1.40125	7.39171e-08	3.92578e-08
AT2G01940	C2H2-like zinc finger protein	4.036	1.486	-1.4016	9.10461e-42	1.7154e-42
AT5G54585	hypothetical protein	8.973	3.416	-1.4016	9.10461e-42	1.7154e-42
AT2G03750	P-loop containing nucleoside triphosphate hydrolases superfamily protein	10.283	3.926	-1.403	8.38544e-85	9.68485e-86
AT3G47160	RING/U-box superfamily protein	34.863	13.246	-1.4057	4.55447e-302	1.98365e-303
AT4G18650	transcription factor-like protein	2.3	0.863	-1.41022	1.09077e-10	4.8165e-11
AT1G61590	Protein kinase superfamily protein	7.603	2.876	-1.41124	8.99863e-76	1.11542e-76
AT2G27830	hypothetical protein	87.206	33.223	-1.41321	0	0
AT1G07490	ROTUNDIFOLIA like 3	0.836	0.32	-1.4142	0.000427168	0.000337006
AT3G42800	AF-like protein	0.813	0.303	-1.41493	5.11498e-08	2.68328e-08
AT5G49690	UDP-Glycosyltransferase superfamily protein	3.963	1.513	-1.41568	7.53658e-45	1.3445e-45
AT3G27250	hypothetical protein	0.766	0.276	-1.41987	6.05213e-09	2.98603e-09
AT2G16586	transmembrane protein	14.293	5.336	-1.42199	8.68783e-92	9.45131e-93
AT3G15630	plant/protein	185.56	70.16	-1.42217	0	0
AT1G18000	Major facilitator superfamily protein	22.433	8.246	-1.42316	2.6552e-248	1.35263e-249
AT4G25480	dehydration response element B1A	1.84	0.713	-1.42864	9.45754e-16	3.32289e-16
AT3G50840	Phototropic-responsive NPH3 family protein	1.74	0.623	-1.43066	6.36064e-21	1.87367e-21
AT3G43850	hypothetical protein	4.05	1.516	-1.43081	9.39106e-24	2.54815e-24
AT1G32700	PLATZ transcription factor family protein	15.09	5.523	-1.43249	1.22523e-109	1.15542e-110
AT5G58500	LIGHT-DEPENDENT SHORT HYPOCOTYLS-like protein (DUF640)	1.206	0.456	-1.43452	4.94179e-10	2.28255e-10
AT3G30180	brassinosteroid-6-oxidase 2	2.603	0.963	-1.43529	2.21674e-28	5.36185e-29
AT1G13300	myb-like transcription factor family protein	5.76	2.096	-1.44412	1.24951e-43	2.27768e-44
AT2G40170	Stress induced protein	3.686	1.33	-1.45138	5.78199e-16	2.00957e-16
AT5G16600	myb domain protein 43	0.846	0.31	-1.45158	2.32597e-07	1.28305e-07
AT3G01220	homeobox protein 20	2.023	0.723	-1.45692	1.62499e-16	5.53876e-17
AT1G08670	ENTH/VHS family protein	0.69	0.26	-1.45784	5.12777e-05	3.57037e-05
AT5G02750	RING/U-box superfamily protein	2.626	0.946	-1.45976	3.42084e-21	9.99041e-22
AT3G25790	myb-like transcription factor family protein	0.68	0.243	-1.46116	4.3438e-07	2.45567e-07
AT5G60680	transcription initiation factor TFIID subunit (Protein of unknown function, DUF584)	338.993	124.426	-1.46254	0	0
AT1G68840	related to ABI3/VP1 2	140.606	51.886	-1.46318	0	0
AT5G59780	myb domain protein 59	4.346	1.573	-1.46623	3.93219e-38	7.85973e-39
AT1G67110	cytochrome P450, family 735, subfamily A, polypeptide 2	1.556	0.543	-1.46884	3.64859e-17	1.21311e-17
AT3G56250	hypothetical protein	1.596	0.623	-1.4772	2.13283e-08	1.08922e-08
AT2G05185	hypothetical protein	1.043	0.403	-1.47743	3.69172e-06	2.2812e-06
AT1G71910	hypothetical protein	0.746	0.283	-1.4783	4.12492e-06	2.56252e-06
AT5G15840	B-box type zinc finger protein with CCT domain-containing protein	0.316	0.106	-1.48337	3.50905e-05	2.39246e-05
AT2G17770	basic region/leucine zipper motif 27	0.44	0.16	-1.48698	0.000492755	0.000391912
AT2G36695	hypothetical protein	0.936	0.343	-1.48698	0.000492755	0.000391912
AT3G27027	GPI-anchored-like protein (DUF 3339)	2.836	1.023	-1.48698	3.98882e-08	2.07195e-08
AT5G10970	C2H2 and C2HC zinc fingers superfamily protein	0.883	0.313	-1.48698	2.11635e-05	1.41e-05
AT2G15080	receptor like protein 19	1.306	0.436	-1.48805	1.25002e-27	3.07095e-28
AT4G34970	actin depolymerizing factor 9	10.64	3.796	-1.48883	1.29906e-54	2.04342e-55
AT4G29905	hypothetical protein	178.686	64.296	-1.49672	0	0
AT3G60550	cyclin p3;2	4.613	1.646	-1.49986	3.76506e-30	8.81413e-31
AT1G71030	MYB-like 2	72.346	25.913	-1.50088	0	0
AT3G25717	ROTUNDIFOLIA like 16	12.936	4.516	-1.50098	3.65319e-41	6.94691e-42
AT5G08350	GRAM domain-containing protein / ABA-responsive protein-like protein	1.146	0.403	-1.50236	1.72189e-12	6.96217e-13
AT3G61460	brassinosteroid-responsive RING-H2	103.106	36.036	-1.5063	0	0
AT5G25620	Flavin-binding monooxygenase family protein	0.676	0.243	-1.50639	5.78222e-11	2.50602e-11
AT1G09380	nodulin MtN21 /EamA-like transporter family protein	1.346	0.486	-1.507	5.30623e-15	1.91799e-15
AT1G28330	dormancy-associated protein-like 1	918.983	338.67	-1.50777	0	0
AT1G61290	syntaxin of plants 124	0.253	0.09	-1.50782	0.000812251	0.000670896
AT1G69490	NAC-like, activated by AP3/PI	2.016	0.713	-1.50985	7.09317e-16	2.47701e-16
AT1G74660	mini zinc finger 1	6.57	2.283	-1.51422	3.48325e-38	6.94884e-39
AT5G61430	NAC domain containing protein 100	0.776	0.27	-1.51431	3.04882e-08	1.57271e-08
AT5G22240	Ovate family protein	1.193	0.403	-1.51673	3.16493e-06	1.94122e-06
AT1G75580	SAUR-like auxin-responsive protein family	6.943	2.476	-1.52169	1.03863e-40	1.99324e-41
AT1G55240	proteinase inhibitor I4, serpin (DUF716)	1.163	0.413	-1.52421	1.98236e-10	8.90381e-11
AT5G16770	myb domain protein 9	0.94	0.32	-1.52484	1.2947e-10	5.74342e-11
AT4G33980	hypothetical protein	12.696	4.35	-1.5265	8.17718e-103	8.1644e-104
AT3G61410	U-box kinase family protein	0.436	0.16	-1.5288	7.33174e-05	5.20974e-05
AT5G24470	two-component response regulator-like protein	32.04	11.013	-1.52919	0	0
AT1G68050	flavin-binding, kelch repeat, f box 1	21.183	7.386	-1.53262	9.59013e-294	4.25148e-295
AT2G30230	6,7-dimethyl-8-ribityllumazine synthase	7.923	2.77	-1.53465	2.87442e-55	4.48513e-56
AT2G40330	PYR1-like 6	5.88	2.04	-1.53527	1.91656e-61	2.78185e-62
AT1G33475	SNARE-like superfamily protein	2.143	0.813	-1.53631	6.77551e-16	2.3641e-16
AT1G10150	Carbohydrate-binding protein	12.096	4.166	-1.53815	3.34248e-141	2.54438e-142
AT5G27320	alpha/beta-Hydrolases superfamily protein	26.023	9.01	-1.54211	0	0
AT3G61950	basic helix-loop-helix (bHLH) DNA-binding superfamily protein	0.783	0.266	-1.54227	3.83575e-08	1.98797e-08
AT4G35030	Protein kinase superfamily protein	0.966	0.343	-1.54753	7.3077e-12	3.04071e-12
AT1G15550	gibberellin 3-oxidase 1	4.013	1.353	-1.54915	2.69956e-39	5.26997e-40
AT3G50310	mitogen-activated protein kinase kinase kinase 20	1.376	0.49	-1.5492	4.7583e-14	1.78655e-14
AT3G51400	hypothetical protein (DUF241)	4.526	1.53	-1.54948	3.56658e-32	7.99232e-33
AT1G23965	transcription factor	0.36	0.12	-1.55737	0.000619658	0.000501338
AT2G33810	squamosa promoter binding protein-like 3	1.206	0.41	-1.55737	2.57721e-08	1.32442e-08
AT5G25240	stress induced protein	5.523	1.856	-1.55737	1.26752e-23	3.45282e-24
AT5G45810	CBL-interacting protein kinase 19	0.253	0.086	-1.55737	0.000225311	0.00017068
AT1G31320	LOB domain-containing protein 4	3.2	1.09	-1.56166	5.56747e-26	1.42298e-26
AT4G23560	glycosyl hydrolase 9B15	0.956	0.323	-1.56609	1.61334e-13	6.22056e-14
AT3G27355	Hop-interacting protein	0.59	0.18	-1.57015	0.000116668	8.49087e-05
AT2G28110	Exostosin family protein	5.996	2	-1.57223	1.75998e-73	2.23118e-74
AT5G40800	hypothetical protein	0.723	0.236	-1.57386	7.86114e-08	4.18497e-08
AT2G24240	BTB/POZ domain with WD40/YVTN repeat-like protein	3.253	1.113	-1.57419	4.78426e-46	8.39542e-47
AT5G15310	myb domain protein 16	3.276	1.12	-1.57433	5.13016e-33	1.13166e-33
AT5G51390	hypothetical protein	18.826	6.36	-1.57981	2.12119e-54	3.34695e-55
AT2G02950	phytochrome kinase substrate 1	5.763	1.906	-1.5803	1.47722e-100	1.49359e-101
AT5G43700	AUX/IAA transcriptional regulator family protein	15.44	5.086	-1.58101	8.66326e-130	7.19266e-131
AT5G44680	DNA glycosylase superfamily protein	6.346	2.11	-1.58566	1.03627e-70	1.35703e-71
AT5G54230	myb domain protein 49	3.18	1.036	-1.58908	6.0998e-29	1.45704e-29
AT1G16120	wall associated kinase-like 1	0.25	0.076	-1.59195	1.32331e-05	8.60928e-06
AT2G36090	F-box family protein	2.253	0.776	-1.59231	4.70761e-17	1.57621e-17
AT5G26150	protein kinase family protein	0.21	0.07	-1.5939	0.000250273	0.000191
AT1G24130	Transducin/WD40 repeat-like superfamily protein	1.47	0.493	-1.59504	5.84694e-16	2.03272e-16
AT5G07580	ethylene-responsive transcription factor	29.913	9.95	-1.59889	3.36816e-116	3.01253e-117
AT1G10155	phloem protein 2-A10	0.19	0.063	-1.60354	0.00032968	0.000255319
AT2G37030	SAUR-like auxin-responsive protein family	9.006	2.913	-1.60468	4.41638e-39	8.64721e-40
AT3G52060	core-2/I-branching beta-1,6-N-acetylglucosaminyltransferase family protein	64.513	21.183	-1.60525	0	0
AT1G61050	alpha 1,4-glycosyltransferase family protein	0.643	0.203	-1.608	5.83887e-08	3.07665e-08
AT2G46660	cytochrome P450, family 78, subfamily A, polypeptide 6	3.006	0.973	-1.60838	4.18107e-43	7.67839e-44
AT3G06590	basic helix-loop-helix (bHLH) DNA-binding superfamily protein	47.12	15.536	-1.61204	0	0
AT5G44260	Zinc finger C-x8-C-x5-C-x3-H type family protein	99.523	32.39	-1.61227	0	0
AT2G04240	RING/U-box superfamily protein	14.62	4.783	-1.61962	1.01961e-92	1.09831e-93
AT5G19410	ABC-2 type transporter family protein	1.056	0.336	-1.62011	7.86727e-16	2.75574e-16
AT3G18773	RING/U-box superfamily protein	4.54	1.503	-1.62045	1.22479e-44	2.19094e-45
AT5G42200	RING/U-box superfamily protein	15.233	4.99	-1.62135	6.47571e-103	6.453e-104
AT1G53700	WAG 1	1.146	0.363	-1.62776	5.25476e-16	1.82378e-16
AT1G67030	zinc finger protein 6	5.676	1.88	-1.63054	7.39408e-44	1.33921e-44
AT3G15250	TPRXL	0.966	0.326	-1.63538	2.91098e-07	1.62019e-07
AT5G56620	NAC domain containing protein 99	0.363	0.123	-1.6448	4.12963e-05	2.84126e-05
AT5G25190	Integrase-type DNA-binding superfamily protein	57.213	18.603	-1.64605	0	0
AT5G51190	Integrase-type DNA-binding superfamily protein	59.893	19.383	-1.64677	0	0
AT4G03380	hypothetical protein	0.83	0.26	-1.64701	7.07978e-08	3.75255e-08
AT4G37580	Acyl-CoA N-acyltransferases (NAT) superfamily protein	2.883	0.96	-1.64987	2.54546e-38	5.06069e-39
AT2G37740	zinc-finger protein 10	0.276	0.09	-1.65048	0.000757671	0.000622721
AT2G18050	histone H1-3	11.086	3.66	-1.65167	5.00412e-59	7.49202e-60
AT1G48325	Expressed protein	1.693	0.53	-1.65522	3.57295e-06	2.20503e-06
AT4G28530	NAC domain containing protein 74	0.656	0.21	-1.65691	1.71813e-08	8.71586e-09
AT5G66700	homeobox 53	0.97	0.313	-1.6583	3.19235e-07	1.783e-07
AT5G39610	NAC domain containing protein 6	16.573	5.123	-1.68561	3.2906e-152	2.36413e-153
AT5G02760	Protein phosphatase 2C family protein	52.006	16.063	-1.69441	0	0
AT2G31160	LIGHT-DEPENDENT SHORT HYPOCOTYLS-like protein (DUF640)	2.496	0.773	-1.69852	4.23612e-34	9.12618e-35
AT5G03230	senescence regulator (Protein of unknown function, DUF584)	15.01	4.643	-1.70312	3.75048e-122	3.23415e-123
AT2G18300	basic helix-loop-helix (bHLH) DNA-binding superfamily protein	18.863	5.876	-1.70724	9.24229e-226	5.00478e-227
AT1G33055	hypothetical protein	1.426	0.446	-1.71566	3.14382e-14	1.17274e-14
AT5G24660	response to low sulfur 2	1.083	0.33	-1.72243	1.51016e-07	8.20263e-08
AT5G22890	C2H2 and C2HC zinc fingers superfamily protein	2.886	0.853	-1.72683	4.13465e-34	8.90355e-35
AT1G49470	transmembrane epididymal protein (DUF716)	6.88	2.103	-1.74469	1.58036e-67	2.13868e-68
AT1G49900	C2H2 type zinc finger transcription factor family	0.31	0.096	-1.745	2.38337e-08	1.22157e-08
AT2G34000	RING/U-box superfamily protein	0.553	0.16	-1.76091	0.000130045	9.51755e-05
AT1G29960	Peptidase S24/S26A/S26B/S26C family protein	1.23	0.406	-1.76691	2.90572e-11	1.24267e-11
AT2G01990	XRI1-like protein	6.67	1.96	-1.7673	1.32474e-51	2.16109e-52
AT4G36040	Chaperone DnaJ-domain superfamily protein	20.54	6.036	-1.76861	1.02044e-233	5.39678e-235
AT3G21460	Glutaredoxin family protein	17.61	5.23	-1.77103	7.51216e-88	8.44254e-89
AT3G27650	LOB domain-containing protein 25	4.49	1.336	-1.77225	7.04576e-35	1.48915e-35
AT1G78440	gibberellin 2-beta-dioxygenase	0.503	0.136	-1.77977	2.97029e-06	1.81809e-06
AT3G30460	RING/U-box superfamily protein	0.556	0.176	-1.77977	0.00021359	0.000161219
AT4G13260	Flavin-binding monooxygenase family protein	0.883	0.273	-1.77977	1.64895e-15	5.84806e-16
AT5G15830	basic leucine-zipper 3	0.78	0.226	-1.77977	4.20196e-08	2.18798e-08
AT3G26510	Octicosapeptide/Phox/Bem1p family protein	106.62	30.48	-1.78333	0	0
AT4G15990	hypothetical protein	1.806	0.53	-1.79057	3.14282e-13	1.22828e-13
AT5G50450	HCP-like superfamily protein with MYND-type zinc finger	26.753	7.77	-1.79179	0	0
AT2G01580	transmembrane protein	0.76	0.213	-1.79184	1.17527e-06	6.93093e-07
AT1G25560	AP2/B3 transcription factor family protein	100.4	29.223	-1.79693	0	0
AT2G40900	nodulin MtN21 /EamA-like transporter family protein	3.683	1.04	-1.80783	9.37803e-53	1.50981e-53
AT1G44608	hypothetical protein	0.853	0.236	-1.81195	1.85048e-07	1.01212e-07
AT1G10400	UDP-Glycosyltransferase superfamily protein	0.426	0.116	-1.81707	1.73432e-06	1.03779e-06
AT3G15440	RING/U-box protein	2.006	0.57	-1.8179	9.3821e-12	3.92393e-12
AT1G25145	UDP-3-O-acyl N-acetylglycosamine deacetylase family protein	8.706	2.716	-1.82281	1.38574e-83	1.61799e-84
AT2G45210	SAUR-like auxin-responsive protein family	7.513	2.1	-1.83133	7.80484e-72	1.00614e-72
AT4G11360	RING-H2 finger A1B	40.76	11.61	-1.83239	0	0
AT4G26288	hypothetical protein	3.59	1.006	-1.83687	3.47725e-20	1.04831e-20
AT1G67265	ROTUNDIFOLIA like 21	5.23	1.46	-1.84031	2.90012e-28	7.04865e-29
AT5G19970	GRAS family transcription factor family protein	0.57	0.16	-1.84235	4.11184e-11	1.76968e-11
AT5G23000	myb domain protein 37	0.286	0.076	-1.84688	0.000226078	0.000171327
AT5G50260	Cysteine proteinases superfamily protein	1.006	0.28	-1.84688	1.46935e-13	5.65393e-14
AT4G32280	indole-3-acetic acid inducible 29	1.79	0.513	-1.85505	7.87546e-18	2.56184e-18
BGI_novel_G000009	None	0.906	0.273	-1.85562	2.47812e-05	1.66259e-05
AT2G29950	ELF4-like 1	0.906	0.256	-1.86667	1.41327e-07	7.66121e-08
AT1G76420	NAC (No Apical Meristem) domain transcriptional regulator superfamily protein	0.236	0.066	-1.8793	0.000369178	0.000288385
AT2G18010	SAUR-like auxin-responsive protein family	0.41	0.123	-1.8793	0.000369178	0.000288385
AT2G19810	CCCH-type zinc finger family protein	24.55	6.61	-1.88965	0	0
AT1G74940	cyclin-dependent kinase, putative (DUF581)	10.35	2.74	-1.89611	1.08596e-121	9.42793e-123
AT3G61900	SAUR-like auxin-responsive protein family	1.02	0.266	-1.89841	5.69e-05	3.98673e-05
AT2G40710	hemolysin-III related integral membrane protein	0.493	0.126	-1.89897	0.000884655	0.000733881
AT5G62280	DUF1442 family protein (DUF1442)	24.94	6.756	-1.90227	6.14031e-269	2.93701e-270
AT2G32100	ovate family protein 16	4.06	1.06	-1.90414	3.41568e-45	6.06357e-46
AT1G09500	NAD(P)-binding Rossmann-fold superfamily protein	0.373	0.116	-1.9053	2.237e-05	1.49408e-05
AT5G55970	RING/U-box superfamily protein	3.56	0.933	-1.9147	1.41025e-58	2.12099e-59
AT1G66100	Plant thionin	2.55	0.69	-1.92088	7.90704e-23	2.21005e-23
AT4G37890	Zinc finger (C3HC4-type RING finger) family protein	3.623	0.943	-1.92105	3.44266e-74	4.32421e-75
AT4G25470	C-repeat/DRE binding factor 2	195.443	53.196	-1.92141	0	0
AT4G31730	glutamine dumper 1	1.41	0.366	-1.92802	6.78913e-14	2.56884e-14
AT3G18320	F-box and associated interaction domains-containing protein	2.22	0.576	-1.93224	1.29097e-26	3.24183e-27
AT2G33480	NAC domain containing protein 41	3.686	0.92	-1.93352	2.03584e-37	4.11479e-38
AT1G52343	transmembrane protein	0.886	0.236	-1.93394	1.28277e-08	6.45871e-09
AT1G02610	RING/FYVE/PHD zinc finger superfamily protein	5.59	1.44	-1.94157	8.29107e-52	1.35013e-52
AT5G21940	hybrid signal transduction histidine kinase M-like protein	183.156	48.17	-1.94458	0	0
AT5G25280	serine-rich protein-like protein	98.78	25.69	-1.9461	0	0
AT3G52480	transmembrane protein	17.436	4.54	-1.9517	8.16372e-195	4.86518e-196
AT2G21185	transmembrane protein	31.92	8.286	-1.9616	6.98394e-162	4.77996e-163
AT5G50760	SAUR-like auxin-responsive protein family	15.62	3.99	-1.96343	1.10881e-162	7.50272e-164
AT2G30615	F-box/LRR protein	0.81	0.203	-1.96784	8.36276e-12	3.4911e-12
AT1G13670	hypothetical protein	9.003	2.33	-1.96791	2.17836e-98	2.23849e-99
AT1G53790	F-box and associated interaction domains-containing protein	0.156	0.04	-1.97132	0.000558721	0.000448451
AT5G61600	ethylene response factor 104	59.956	15.3	-1.97221	0	0
AT2G23060	Acyl-CoA N-acyltransferases (NAT) superfamily protein	0.546	0.143	-1.97241	3.34515e-08	1.72915e-08
AT5G01880	RING/U-box superfamily protein	5.826	1.526	-1.97728	3.80891e-72	4.89905e-73
AT1G31050	basic helix-loop-helix (bHLH) DNA-binding superfamily protein	1.54	0.416	-1.97873	1.33083e-24	3.52047e-25
AT4G34530	cryptochrome-interacting basic-helix-loop-helix 1	7.673	1.916	-1.97929	1.55679e-84	1.80408e-85
AT5G02090	hypothetical protein	6.5	1.696	-1.98632	1.40818e-54	2.21644e-55
AT4G17785	myb domain protein 39	0.51	0.126	-1.99626	1.36636e-07	7.3923e-08
AT1G23390	Kelch repeat-containing F-box family protein	3.153	0.76	-2.01031	4.07311e-58	6.15358e-59
BGI_novel_G000080	None	2.936	0.713	-2.01265	5.13601e-45	9.1325e-46
AT2G37950	RING/FYVE/PHD zinc finger superfamily protein	3.75	0.953	-2.02044	8.27594e-43	1.53031e-43
AT5G01250	alpha 1,4-glycosyltransferase family protein	1.226	0.303	-2.02552	1.01259e-18	3.19151e-19
AT3G63210	mediator of aba-regulated dormancy protein (DUF581)	25.173	6.123	-2.02586	0	0
AT1G49230	RING/U-box superfamily protein	2.616	0.646	-2.02686	5.54975e-24	1.49723e-24
AT1G50830	Aminotransferase-like, plant mobile domain family protein	0.11	0.026	-2.03131	0.000610193	0.000493383
AT3G53250	SAUR-like auxin-responsive protein family	7.19	1.76	-2.03515	5.51103e-41	1.05066e-41
AT2G05910	LURP-one-like protein (DUF567)	1.283	0.306	-2.0477	7.26634e-14	2.75506e-14
AT2G25900	Zinc finger C-x8-C-x5-C-x3-H type family protein	92.63	22.426	-2.05906	0	0
AT1G73410	myb domain protein 54	0.32	0.073	-2.05987	5.87968e-05	4.12821e-05
AT5G57685	glutamine dumper 3	7.636	1.79	-2.06387	8.5558e-89	9.56552e-90
AT5G56550	oxidative stress 3	6.73	1.646	-2.06639	4.82197e-61	7.04117e-62
AT1G34670	myb domain protein 93	1.453	0.34	-2.07071	2.48493e-19	7.67265e-20
AT3G29035	NAC domain containing protein 3	4.12	0.99	-2.07071	2.25508e-55	3.51216e-56
AT3G27040	MATH domain/coiled-coil protein	0.336	0.08	-2.07195	0.000149918	0.000110667
AT2G30900	TRICHOME BIREFRINGENCE-LIKE 43	0.11	0.033	-2.07276	0.000907919	0.00075477
AT2G28200	C2H2-type zinc finger family protein	7.456	1.783	-2.07659	2.21355e-102	2.21654e-103
AT5G20860	Plant invertase/pectin methylesterase inhibitor superfamily	0.253	0.066	-2.07675	5.66916e-06	3.56539e-06
AT1G73830	BR enhanced expression 3	22.41	5.3	-2.08041	3.27414e-224	1.77616e-225
AT4G14245	structural constituent of ribosome protein	0.556	0.133	-2.08094	8.27998e-09	4.12145e-09
AT5G53980	homeobox protein 52	15.886	3.826	-2.08293	8.53938e-149	6.27622e-150
AT2G15680	Calcium-binding EF-hand family protein	3.593	0.86	-2.08494	5.18966e-21	1.52268e-21
AT5G58360	ovate family protein 3	0.27	0.063	-2.08789	1.44532e-05	9.44524e-06
AT5G14070	Thioredoxin superfamily protein	3.163	0.736	-2.09011	5.2907e-25	1.38207e-25
AT3G09450	fusaric acid resistance family protein	0.21	0.053	-2.09794	1.39123e-06	8.25859e-07
AT2G28690	TOX high mobility group box protein, putative (DUF1635)	0.873	0.203	-2.09952	1.97809e-10	8.8827e-11
AT3G59900	auxin-regulated gene involved in organ size	13.91	3.22	-2.10201	1.56079e-125	1.32012e-126
AT3G57510	Pectin lyase-like superfamily protein	0.163	0.036	-2.10992	0.000970338	0.000810622
AT1G03850	Glutaredoxin family protein	16.966	4.03	-2.11392	4.16425e-121	3.63145e-122
AT2G39370	membrane-associated kinase regulator	0.413	0.096	-2.12769	8.64737e-07	5.0374e-07
AT1G78450	SOUL heme-binding family protein	3.62	0.8	-2.13468	6.12569e-33	1.35424e-33
AT4G38860	SAUR-like auxin-responsive protein family	12.003	2.776	-2.13634	1.33436e-122	1.14937e-123
AT3G57787	hypothetical protein	0.89	0.213	-2.13719	0.000385034	0.000301894
AT1G05330	hypothetical protein	0.816	0.18	-2.14234	2.19091e-06	1.32293e-06
AT1G26240	Proline-rich extensin-like family protein	0.17	0.033	-2.14234	0.000236093	0.000179559
AT4G08570	Heavy metal transport/detoxification superfamily protein	0.283	0.06	-2.14234	0.000236093	0.000179559
AT3G23880	F-box and associated interaction domains-containing protein	21.546	4.866	-2.16845	3.19818e-266	1.54218e-267
AT4G29190	Zinc finger C-x8-C-x5-C-x3-H type family protein	83.36	18.58	-2.17994	0	0
AT5G67430	Acyl-CoA N-acyltransferases (NAT) superfamily protein	1.043	0.226	-2.22767	8.13859e-19	2.55882e-19
AT3G51642	hypothetical protein	2.686	0.57	-2.23294	5.91807e-15	2.14317e-15
AT1G49210	RING/U-box superfamily protein	0.993	0.213	-2.23545	7.19646e-10	3.36033e-10
AT1G49200	RING/U-box superfamily protein	3.323	0.716	-2.2409	7.0238e-33	1.55347e-33
AT4G21510	F-box family protein	5.276	1.136	-2.24157	5.2233e-82	6.20028e-83
AT3G59940	Galactose oxidase/kelch repeat superfamily protein	159.08	33.11	-2.26012	0	0
AT2G37750	hypothetical protein	40.456	8.643	-2.26133	2.96106e-298	1.30118e-299
AT1G13245	ROTUNDIFOLIA like 17	66.063	13.813	-2.28617	0	0
AT1G23700	Protein kinase superfamily protein	291.58	60.06	-2.297	0	0
AT1G26800	RING/U-box superfamily protein	18.883	3.886	-2.30573	1.03334e-283	4.76181e-285
AT3G04530	phosphoenolpyruvate carboxylase kinase 2	1.8	0.366	-2.30906	1.20999e-25	3.11259e-26
AT1G43040	SAUR-like auxin-responsive protein family	0.656	0.18	-2.32996	1.95106e-06	1.17374e-06
AT5G61590	Integrase-type DNA-binding superfamily protein	62.256	12.413	-2.33332	0	0
AT2G44130	Galactose oxidase/kelch repeat superfamily protein	45.673	9.056	-2.33409	0	0
AT1G60500	Dynamin related protein 4C	0.143	0.026	-2.35092	0.000136238	9.98929e-05
AT3G12830	SAUR-like auxin-responsive protein family	74.713	14.906	-2.35198	0	0
BGI_novel_G000124	None	0.356	0.073	-2.35741	4.92232e-08	2.57839e-08
AT1G80440	Galactose oxidase/kelch repeat superfamily protein	159.946	30.903	-2.38357	0	0
AT3G53200	myb domain protein 27	0.733	0.133	-2.39562	6.26011e-09	3.09413e-09
AT5G25110	CBL-interacting protein kinase 25	1.933	0.346	-2.43688	4.39003e-39	8.59136e-40
AT4G03510	RING membrane-anchor 1	65.33	12.223	-2.4566	0	0
AT1G29000	Heavy metal transport/detoxification superfamily protein	0.256	0.043	-2.49597	0.000201236	0.000151347
AT5G15360	transmembrane protein	0.463	0.086	-2.49597	1.54549e-07	8.40354e-08
AT1G27420	Galactose oxidase/kelch repeat superfamily protein	0.51	0.103	-2.527	3.01134e-09	1.45852e-09
AT1G11340	G-type lectin S-receptor-like Serine/Threonine-kinase	0.406	0.073	-2.53499	8.13243e-14	3.0953e-14
AT5G49230	Drought-responsive family protein	8.936	1.77	-2.54494	3.2568e-113	2.96992e-114
AT5G59310	lipid transfer protein 4	0.856	0.146	-2.55737	1.16803e-09	5.51422e-10
AT1G48670	auxin-responsive GH3 family protein	0.18	0.033	-2.60468	1.03363e-05	6.64934e-06
AT5G04190	phytochrome kinase substrate 4	8.723	1.4	-2.61654	4.6053e-193	2.76692e-194
AT1G04660	glycine-rich protein	0.473	0.073	-2.68513	5.71996e-10	2.65476e-10
AT3G28857	basic helix-loop-helix (bHLH) DNA-binding family protein	0.423	0.06	-2.69488	3.56717e-06	2.20112e-06
AT1G64590	NAD(P)-binding Rossmann-fold superfamily protein	3.663	0.576	-2.69678	1.70475e-68	2.28216e-69
AT4G34790	SAUR-like auxin-responsive protein family	0.813	0.113	-2.7273	2.28632e-09	1.09914e-09
AT2G20670	sugar phosphate exchanger, putative (DUF506)	153.99	22.973	-2.7488	0	0
BGI_novel_G000114	None	7.086	1.066	-2.75171	2.63109e-185	1.63195e-186
AT2G37870	Bifunctional inhibitor/lipid-transfer protein/seed storage 2S albumin superfamily protein	12.123	1.84	-2.75292	1.53214e-97	1.58337e-98
AT4G34770	SAUR-like auxin-responsive protein family	14.886	2.216	-2.75298	6.39873e-138	5.00772e-139
AT3G48920	myb domain protein 45	0.553	0.076	-2.75377	1.33678e-09	6.33946e-10
AT4G30180	hypothetical protein	1.73	0.25	-2.76992	1.96206e-23	5.38295e-24
AT2G29380	highly ABA-induced PP2C protein 3	0.163	0.023	-2.77977	0.000166282	0.000123778
AT4G16000	hypothetical protein	7.443	1.053	-2.84616	2.88229e-105	2.81334e-106
AT5G43840	heat shock transcription factor A6A	0.43	0.06	-2.85994	4.15276e-07	2.34404e-07
AT3G54065	LOW protein: ankyrin repeat protein	0.226	0.03	-2.97241	0.000652265	0.000530017
AT5G44574	transmembrane protein	0.246	0.036	-3.03931	5.12658e-05	3.56904e-05
AT5G15770	glucose-6-phosphate acetyltransferase 1	1.28	0.146	-3.10929	3.72963e-09	1.8144e-09
AT5G43540	C2H2 and C2HC zinc fingers superfamily protein	3.88	0.376	-3.38571	5.70625e-52	9.27551e-53
AT3G63088	ROTUNDIFOLIA like 14	2.993	0.283	-3.39868	4.32445e-17	1.44414e-17
AT2G43390	hypothetical protein	0.616	0.063	-3.43184	2.0433e-07	1.12137e-07
BGI_novel_G000076	None	1.26	0.113	-3.47295	2.79739e-33	6.1354e-34
AT3G56770	basic helix-loop-helix (bHLH) DNA-binding superfamily protein	0.363	0.026	-3.47491	1.15222e-07	6.20801e-08
AT2G34870	hydroxyproline-rich glycoprotein family protein	0.383	0.036	-3.49597	1.24835e-05	8.10098e-06
AT2G41231	transmembrane protein	0.89	0.063	-3.52856	7.11497e-08	3.77258e-08
AT3G49580	response to low sulfur 1	1.013	0.126	-3.53313	1.76359e-12	7.1325e-13
AT5G42825	hypothetical protein	9.613	0.883	-3.66013	1.24318e-164	8.35149e-166
AT3G01329	ECA1-like gametogenesis related family protein	0.55	0.046	-3.67285	0.000765891	0.000630147
AT3G62950	Thioredoxin superfamily protein	18.146	1.423	-3.69033	2.43251e-261	1.19425e-262
AT4G10910	hypothetical protein	7.13	0.513	-3.75577	3.03558e-87	3.43515e-88
AT3G02940	myb domain protein 107	0.946	0.066	-3.76497	1.5168e-20	4.51232e-21
AT1G63390	flavin containing monooxygenase FMO GS-OX-like protein	0.356	0.026	-3.77977	0.000429322	0.000338914
AT4G01985	hypothetical protein	0.106	0.01	-3.97241	0.000134509	9.8573e-05
AT3G25830	terpene synthase-like sequence-1,8-cineole	0.096	0.006	-4.06657	2.9064e-06	1.77757e-06
AT5G50790	Nodulin MtN3 family protein	0.153	0.006	-4.14234	4.1963e-05	2.88957e-05
AT5G52260	myb domain protein 19	0.223	0.013	-4.14234	4.1963e-05	2.88957e-05
BGI_novel_G000039	None	0.566	0.026	-4.54721	2.61201e-06	1.58888e-06
AT3G04440	Plasma-membrane choline transporter family protein	0.07	0	-4.55376	0.000596167	0.000481115
AT1G78820	D-mannose binding lectin protein with Apple-like carbohydrate-binding domain-containing protein	0.073	0	-4.55737	0.000586334	0.000472268
AT5G43010	regulatory particle triple-A ATPase 4A	20.006	0.856	-4.57232	0	0
AT1G18010	Major facilitator superfamily protein	0.07	0	-4.67618	0.000323604	0.000250488
AT1G75945	hypothetical protein	10.836	0.393	-4.75002	1.76867e-87	1.99632e-88
AT1G24800	F-box family protein	0.183	0.006	-4.75158	1.04298e-08	5.21793e-09
AT2G36295	hypothetical protein	0.2	0	-4.8793	0.000104593	7.56733e-05
AT4G12300	cytochrome P450, family 706, subfamily A, polypeptide 4	1.77	0.063	-4.89303	3.54478e-76	4.38011e-77
AT4G14819	hypothetical protein (DUF1677)	0.363	0	-4.93866	7.29467e-05	5.18198e-05
AT4G31970	cytochrome P450, family 82, subfamily C, polypeptide 2	0.096	0	-4.97241	5.91336e-05	4.15243e-05
AT4G23015	transmembrane protein	0.956	0	-5.029	4.12131e-05	2.83513e-05
AT3G60270	Cupredoxin superfamily protein	0.243	0	-5.14234	1.9159e-05	1.26788e-05
ATMG00990	None	0.66	0	-5.14234	1.9159e-05	1.26788e-05
AT4G07408	hypothetical protein	0.433	0	-5.4713	1.47509e-06	8.77363e-07
AT1G77240	AMP-dependent synthetase and ligase family protein	0.45	0.006	-6.51291	1.42209e-18	4.4974e-19
AT4G20390	Uncharacterized protein family (UPF0497)	9.036	0	-10.6671	5.8063e-122	5.0126e-123
